# Supplementary material for: Single Nucleotide Variants (SNVs) of the Mesocorticolimbic System Associated with Cardiovascular Diseases and Type 2 Diabetes: A Systematic Review
Source: Genes (Basel). 2024 Jan 17;15(1):109. doi: 10.3390/genes15010109 (PMC10815084; doi:10.3390/genes15010109)
Supplement: Supplementary file 1 [file genes-15-00109-s001.zip]

Archive with 3 entries (3 files):
- Appendix S1_Quality and risk of bias assessment.xlsx
- Appendix S2_Genomic features.xlsx
- Suppl_files 2024-01-02.pdf
