# Supplementary material for: Single Nucleotide Variants (SNVs) of the Mesocorticolimbic System Associated with Cardiovascular Diseases and Type 2 Diabetes: A Systematic Review
Source: Genes (Basel). 2024 Jan 17;15(1):109. doi: 10.3390/genes15010109 (PMC10815084; doi:10.3390/genes15010109)
Supplement: Supplementary file 1 [file genes-15-00109-s001.zip › Appendix S1_Quality and risk of bias assessment.xlsx]

## Sheet: Q-genie items
Quality of genetic association studies (Q-Genie)
1. Rationale for study
2. Selection and definition of outcome of interest. The outcome can be cases/disease status or a quantitative trait.
3. Selection and comparability of comparison groups (if applicable)
4. Technical classification of the exposure
5. Non-technical classification of the exposure
6. Other sources of bias
7. Sample size and power
8. A priori planning of analyses
9. Statistical methods and control for confounding
10. Testing of assumptions and inferences for genetic analyses
11. Appropriateness of inferences drawn from results
Scoring Please add the total score from each question. For studies with control groups: Scores ≤35 indicate poor quality studies, >35 and ≤45 indicate studies of moderate quality, and >45 indicate good quality studies. For studies without control groups: Scores ≤32 indicate poor quality studies, >32 and ≤40 indicate studies of moderate quality, and >40 indicate good quality studies.
Source: https://fhs.mcmaster.ca/pgp/links.html

## Sheet: Quality assessment (Q-genie)
		Q-Genie items
No	First author and year	1	2	3	4	5	6	7	8	9	10	11	Total
1	Adamska-Patruno et al., 2019 36	7	7	7	7	5	7	7	7	7	7	7	75
2	Al-Eitan et al., 2012 37	7	7	7	7	7	7	7	7	7	7	7	77
3	Anney et al., 2007 38	7	7	0	5	5	7	7	7	7	7	7	66
4	Avsar et al., 2017 39	7	7	7	7	7	7	7	7	7	7	7	77
5	Bach et al., 2015 40	7	7	0	7	5	7	3	7	7	7	7	64
6	Batel et al., 2008 41	7	7	7	7	7	7	7	7	7	7	7	77
7	Beuten et al., 2006 42	7	7	0	7	5	7	7	7	7	7	7	68
8	Beuten et al., 2007 43	7	7	0	5	5	7	7	7	7	7	7	66
9	Carr et al., 2014 44	7	7	0	7	5	7	7	7	7	7	7	68
10	Clarke et al., 2014 45	7	7	7	7	5	7	7	7	7	7	7	75
11	Doehring et al., 2009 46	7	7	0	7	7	7	7	7	7	7	7	70
12	Erlich et al., 2010 47	7	7	7	7	7	7	7	7	7	7	7	77
13	Fernàndez-Castillo et al., 2010 49	7	7	7	7	5	7	1	7	7	7	7	69
14	Fernàndez-Castillo et al., 2013	7	7	0	7	7	7	7	7	7	7	7	70
15	Fehr et al., 2013 48	7	7	0	7	5	7	7	7	7	7	7	68
16	Flanagan et al., 2006 51	7	7	7	7	5	7	7	7	7	7	7	75
17	Ge et al., 2015 52	7	7	0	7	5	7	7	7	7	7	7	68
18	Gellekink et al., 2007 53	7	7	0	7	7	7	7	7	7	7	7	70
19	Gold et al., 2012 54	7	7	7	7	5	7	7	7	7	7	7	75
20	Hall et al., 2014 55	7	7	0	7	5	7	7	7	7	7	7	68
21	Hall et al., 2016 56	7	7	0	7	7	7	7	7	7	7	7	70
22	Harrell et al., 2016 57	7	7	0	7	5	7	7	7	7	7	7	68
23	Huang et al., 2009 58	7	7	0	7	7	7	1	7	7	7	7	64
24	Johnstone et al., 2004 59	7	7	0	7	5	7	7	7	7	7	7	68
25	Joshua WB, 2013 60	7	7	0	7	5	7	7	7	7	7	7	68
26	Kishi et al., 2008 61	7	7	7	7	5	7	7	7	7	7	7	75
27	Ko et al., 2012 62	7	7	0	7	5	7	7	7	7	7	7	68
28	Kring et al., 2009 63	7	7	0	7	5	7	7	7	7	7	7	68
29	Kuo et al., 2018 64	7	7	7	7	7	7	7	7	7	7	7	77
30	Landgren et al., 2011 38	7	7	7	7	5	7	3	7	7	7	7	71
31	Långberg et al., 2013 65	7	7	7	7	5	7	7	7	7	7	7	75
32	Levran et al., 2015 66	7	7	7	7	5	7	7	7	7	7	7	75
33	Li et al., 2006 67	7	7	0	7	5	7	7	7	7	7	7	68
34	Li et al., 2016 68	7	7	7	7	7	7	7	7	7	7	7	77
35	Lind et al., 2009 69	7	7	7	7	5	7	7	7	7	7	7	75
36	Lohoff et al., 2009 70	7	7	7	7	5	7	7	7	7	7	7	75
37	Ma et al., 2005 71	7	7	0	5	5	7	7	7	7	7	7	66
38	Ma et al., 2018 72	7	7	7	7	5	7	7	7	7	7	7	75
39	Mir et al., 2018 73	7	7	7	7	5	7	7	7	7	7	7	75
40	Mutschler et al., 201374	7	7	7	7	7	7	7	7	7	7	7	77
41	Najafabadi et al., 2005 75	7	7	7	5	5	7	7	7	7	7	7	73
42	Nelson et al., 2014 76	7	7	7	7	7	7	7	7	7	7	7	77
43	Noble et al., 1994 77	7	7	7	5	5	7	7	7	7	7	7	73
44	Peng et al., 2013 78	7	7	7	7	5	7	7	7	7	7	7	75
45	Perez de los Cobos et al., 2007 79	7	7	7	7	5	7	7	7	7	7	7	75
46	Prado-Lima et al., 2004 80	7	7	7	7	7	7	7	7	7	7	7	77
47	Ragia et al., 2016 81	7	7	7	7	5	7	3	7	7	7	7	71
48	Ragia et al., 2013 82	7	7	7	7	5	7	7	7	7	7	7	75
49	Schacht et al., 2009 83	7	7	0	5	5	7	1	7	7	7	7	60
50	Shiels et al., 2009 84	7	7	0	7	5	7	7	7	7	7	7	68
51	Sipe, et al., 2002 85	7	7	7	5	5	7	7	7	7	7	7	73
52	Suchankova et al., 2015 86	7	7	7	7	5	7	7	7	7	7	7	75
53	Tyndale et al.,, 2006 87	7	7	5	5	5	7	7	7	7	7	7	71
54	Van Der Mee et al., 2018 88	7	7	0	7	5	7	7	7	7	7	7	68
55	Vereczkei et al., 2013 89	7	7	7	7	5	7	7	7	7	7	7	75
56	Voisey et al., 2011 36	7	7	7	7	7	7	7	7	7	7	7	77
57	Wang et al., 2018 90	7	7	7	7	5	7	7	7	7	7	7	75
58	Wei et al., 2012 91	7	7	0	7	5	7	7	7	7	7	7	68
59	Xie et al., 2013 92	7	7	7	7	7	7	7	7	7	7	7	77
60	Xiu et al., 2015 93	7	7	7	7	5	7	7	7	7	7	7	75
61	Xu et al., 2004 94	7	7	7	7	5	7	7	7	7	7	7	75
62	Ying et al., 2009 95	7	7	7	7	5	7	7	7	7	7	7	75
63	Yu et al., 2006 96	7	7	0	7	7	7	7	7	7	7	7	70
64	Zain et al., 2015 97	7	7	0	7	5	7	3	7	7	7	7	64
65	Zhu et al., 2013 98	7	7	7	7	7	7	7	7	7	7	7	77
66	Aroche et al., 2020	7	7	7	7	0	6	5	7	7	7	7	67
67	C´espedes et al., 2021	7	7	7	7	0	7	7	7	7	7	7	70
68	da Silva Junior et al., 2020	7	7	7	7	0	5	4	7	7	7	7	65
69	Fedorenko et al, 2012	7	7	7	7	0	0	0	7	5	7	7	54
70	Ho et al, 2022	7	7	7	5	0	7	7	7	7	7	7	68
71	Kaminskaitea et al, 2021	7	7	7	7	0	7	7	7	7	7	7	70
72	Koijam et al , 2021	7	7	7	7	0	7	7	7	7	7	7	70
73	Lachowicz et al., 2020	7	7	7	3	0	5	7	7	7	7	7	64
74	Mattioni et al., 2022	7	7	7	3	0	5	5	7	7	7	7	62
75	Schacht et al., 2022	7	7	5	7	7	7	7	7	7	7	7	75
76	Spitta et al., 2022	5	5	7	7	3	5	0	7	7	7	7	60
77	Sun et al., 2021	7	7	7	7	7	7	7	7	7	7	7	77
												Mean	71.1558
												Min	54
												Max	77
												Median	71
