# Supplementary material for: Single Nucleotide Variants (SNVs) of the Mesocorticolimbic System Associated with Cardiovascular Diseases and Type 2 Diabetes: A Systematic Review
Source: Genes (Basel). 2024 Jan 17;15(1):109. doi: 10.3390/genes15010109 (PMC10815084; doi:10.3390/genes15010109)
Supplement: Supplementary file 1 [file genes-15-00109-s001.zip › Appendix S2_Genomic features.xlsx]

## Sheet: Genomic features of SNPs
SNPs/SNVs	Location	Allele	Gene ID	Feature	Feature_type	Consequence
rs12075550	1:46368540-46368540	C	ENSG00000117481	ENST00000307089.7	Transcript	downstream_gene_variant
rs12075550	1:46368540-46368540	C	ENSG00000225779	ENST00000457027.1	Transcript	upstream_gene_variant
rs12075550	1:46368540-46368540	C	ENSG00000117481	ENST00000474844.6	Transcript	downstream_gene_variant
rs6658556	1:46378508-46378508	C	-	-	-	intergenic_variant
rs932816	1:46394077-46394077	A	ENSG00000117480	ENST00000243167.9	Transcript	upstream_gene_variant
rs932816	1:46394077-46394077	A	ENSG00000117480	ENST00000468718.5	Transcript	upstream_gene_variant
rs932816	1:46394077-46394077	A	ENSG00000117480	ENST00000493735.5	Transcript	upstream_gene_variant
rs932816	1:46394077-46394077	A	-	ENSR00000005956	RegulatoryFeature	regulatory_region_variant
rs324420	1:46405089-46405089	A	ENSG00000117480	ENST00000243167.9	Transcript	missense_variant
rs324420	1:46405089-46405089	A	ENSG00000117480	ENST00000468718.5	Transcript	non_coding_transcript_exon_variant
rs324420	1:46405089-46405089	A	ENSG00000117480	ENST00000484697.5	Transcript	upstream_gene_variant
rs324420	1:46405089-46405089	A	ENSG00000117480	ENST00000489366.2	Transcript	upstream_gene_variant
rs324420	1:46405089-46405089	A	ENSG00000117480	ENST00000493636.1	Transcript	upstream_gene_variant
rs324420	1:46405089-46405089	A	ENSG00000117480	ENST00000493735.5	Transcript	non_coding_transcript_exon_variant
rs324420	1:46405089-46405089	A	-	ENSR00000356398	RegulatoryFeature	regulatory_region_variant
rs4660930	1:46454282-46454282	A	ENSG00000224863	ENST00000416581.1	Transcript	upstream_gene_variant
rs4660930	1:46454282-46454282	A	ENSG00000291138	ENST00000455247.2	Transcript	intron_variant,non_coding_transcript_variant
rs4660930	1:46454282-46454282	A	ENSG00000224863	ENST00000634819.2	Transcript	upstream_gene_variant
rs4660930	1:46454282-46454282	A	ENSG00000291138	ENST00000635298.1	Transcript	intron_variant,non_coding_transcript_variant
rs4660930	1:46454282-46454282	A	ENSG00000291138	ENST00000635606.3	Transcript	intron_variant,non_coding_transcript_variant
rs4660930	1:46454282-46454282	A	ENSG00000224863	ENST00000656737.1	Transcript	upstream_gene_variant
rs4660930	1:46454282-46454282	A	ENSG00000224863	ENST00000663451.1	Transcript	upstream_gene_variant
rs4660930	1:46454282-46454282	A	ENSG00000291138	ENST00000700887.1	Transcript	intron_variant,non_coding_transcript_variant
rs147247472	1:49441901-49441901	A	ENSG00000186094	ENST00000371836.1	Transcript	intron_variant
rs147247472	1:49441901-49441901	A	ENSG00000186094	ENST00000371838.5	Transcript	intron_variant
rs147247472	1:49441901-49441901	A	ENSG00000186094	ENST00000371839.6	Transcript	intron_variant
rs147247472	1:49441901-49441901	A	ENSG00000225623	ENST00000457061.1	Transcript	intron_variant,non_coding_transcript_variant
rs1137100	1:65570758-65570758	G	ENSG00000116678	ENST00000344610.12	Transcript	missense_variant
rs1137100	1:65570758-65570758	T	ENSG00000116678	ENST00000344610.12	Transcript	missense_variant
rs1137100	1:65570758-65570758	G	ENSG00000116678	ENST00000349533.11	Transcript	missense_variant
rs1137100	1:65570758-65570758	T	ENSG00000116678	ENST00000349533.11	Transcript	missense_variant
rs1137100	1:65570758-65570758	G	ENSG00000116678	ENST00000371058.1	Transcript	missense_variant
rs1137100	1:65570758-65570758	T	ENSG00000116678	ENST00000371058.1	Transcript	missense_variant
rs1137100	1:65570758-65570758	G	ENSG00000116678	ENST00000371059.7	Transcript	missense_variant
rs1137100	1:65570758-65570758	T	ENSG00000116678	ENST00000371059.7	Transcript	missense_variant
rs1137100	1:65570758-65570758	G	ENSG00000116678	ENST00000371060.7	Transcript	missense_variant
rs1137100	1:65570758-65570758	T	ENSG00000116678	ENST00000371060.7	Transcript	missense_variant
rs1137100	1:65570758-65570758	G	ENSG00000116678	ENST00000462765.5	Transcript	non_coding_transcript_exon_variant
rs1137100	1:65570758-65570758	T	ENSG00000116678	ENST00000462765.5	Transcript	non_coding_transcript_exon_variant
rs1137100	1:65570758-65570758	G	ENSG00000116678	ENST00000616738.4	Transcript	missense_variant
rs1137100	1:65570758-65570758	T	ENSG00000116678	ENST00000616738.4	Transcript	missense_variant
rs746203	10:22541612-22541612	A	ENSG00000150867	ENST00000323883.11	Transcript	intron_variant
rs746203	10:22541612-22541612	T	ENSG00000150867	ENST00000323883.11	Transcript	intron_variant
rs746203	10:22541612-22541612	A	ENSG00000150867	ENST00000376573.9	Transcript	intron_variant
rs746203	10:22541612-22541612	T	ENSG00000150867	ENST00000376573.9	Transcript	intron_variant
rs746203	10:22541612-22541612	A	ENSG00000150867	ENST00000474335.1	Transcript	upstream_gene_variant
rs746203	10:22541612-22541612	T	ENSG00000150867	ENST00000474335.1	Transcript	upstream_gene_variant
rs746203	10:22541612-22541612	A	ENSG00000150867	ENST00000545335.5	Transcript	intron_variant
rs746203	10:22541612-22541612	T	ENSG00000150867	ENST00000545335.5	Transcript	intron_variant
rs746203	10:22541612-22541612	A	ENSG00000150867	ENST00000604912.1	Transcript	downstream_gene_variant
rs746203	10:22541612-22541612	T	ENSG00000150867	ENST00000604912.1	Transcript	downstream_gene_variant
rs2230469	10:22550699-22550699	A	ENSG00000150867	ENST00000323883.11	Transcript	missense_variant
rs2230469	10:22550699-22550699	C	ENSG00000150867	ENST00000323883.11	Transcript	missense_variant
rs2230469	10:22550699-22550699	A	ENSG00000150867	ENST00000376573.9	Transcript	missense_variant
rs2230469	10:22550699-22550699	C	ENSG00000150867	ENST00000376573.9	Transcript	missense_variant
rs2230469	10:22550699-22550699	A	ENSG00000150867	ENST00000545335.5	Transcript	missense_variant
rs2230469	10:22550699-22550699	C	ENSG00000150867	ENST00000545335.5	Transcript	missense_variant
rs2230469	10:22550699-22550699	A	ENSG00000150867	ENST00000604912.1	Transcript	missense_variant
rs2230469	10:22550699-22550699	C	ENSG00000150867	ENST00000604912.1	Transcript	missense_variant
rs2230469	10:22550699-22550699	A	-	ENSR00000258510	RegulatoryFeature	regulatory_region_variant
rs2230469	10:22550699-22550699	C	-	ENSR00000258510	RegulatoryFeature	regulatory_region_variant
rs521674	10:111075832-111075832	A	ENSG00000150594	ENST00000280155.4	Transcript	upstream_gene_variant
rs521674	10:111075832-111075832	A	-	ENSR00000415738	RegulatoryFeature	regulatory_region_variant
rs553668	10:111079821-111079821	G	ENSG00000150594	ENST00000280155.4	Transcript	3_prime_UTR_variant
rs553668	10:111079821-111079821	T	ENSG00000150594	ENST00000280155.4	Transcript	3_prime_UTR_variant
rs553668	10:111079821-111079821	G	-	ENSR00001181478	RegulatoryFeature	regulatory_region_variant
rs553668	10:111079821-111079821	T	-	ENSR00001181478	RegulatoryFeature	regulatory_region_variant
rs363332	10:117243156-117243156	A	ENSG00000225936	ENST00000425264.2	Transcript	upstream_gene_variant
rs363332	10:117243156-117243156	T	ENSG00000225936	ENST00000425264.2	Transcript	upstream_gene_variant
rs363332	10:117243156-117243156	A	ENSG00000165646	ENST00000497497.1	Transcript	intron_variant,non_coding_transcript_variant
rs363332	10:117243156-117243156	T	ENSG00000165646	ENST00000497497.1	Transcript	intron_variant,non_coding_transcript_variant
rs363332	10:117243156-117243156	A	ENSG00000165646	ENST00000644641.2	Transcript	intron_variant
rs363332	10:117243156-117243156	T	ENSG00000165646	ENST00000644641.2	Transcript	intron_variant
rs363332	10:117243156-117243156	A	ENSG00000225936	ENST00000691914.2	Transcript	upstream_gene_variant
rs363332	10:117243156-117243156	T	ENSG00000225936	ENST00000691914.2	Transcript	upstream_gene_variant
rs363387	10:117244053-117244053	A	ENSG00000225936	ENST00000425264.2	Transcript	upstream_gene_variant
rs363387	10:117244053-117244053	C	ENSG00000225936	ENST00000425264.2	Transcript	upstream_gene_variant
rs363387	10:117244053-117244053	G	ENSG00000225936	ENST00000425264.2	Transcript	upstream_gene_variant
rs363387	10:117244053-117244053	A	ENSG00000165646	ENST00000497497.1	Transcript	non_coding_transcript_exon_variant
rs363387	10:117244053-117244053	C	ENSG00000165646	ENST00000497497.1	Transcript	non_coding_transcript_exon_variant
rs363387	10:117244053-117244053	G	ENSG00000165646	ENST00000497497.1	Transcript	non_coding_transcript_exon_variant
rs363387	10:117244053-117244053	A	ENSG00000165646	ENST00000644641.2	Transcript	synonymous_variant
rs363387	10:117244053-117244053	C	ENSG00000165646	ENST00000644641.2	Transcript	synonymous_variant
rs363387	10:117244053-117244053	G	ENSG00000165646	ENST00000644641.2	Transcript	synonymous_variant
rs363387	10:117244053-117244053	A	ENSG00000225936	ENST00000691914.2	Transcript	upstream_gene_variant
rs363387	10:117244053-117244053	C	ENSG00000225936	ENST00000691914.2	Transcript	upstream_gene_variant
rs363387	10:117244053-117244053	G	ENSG00000225936	ENST00000691914.2	Transcript	upstream_gene_variant
rs363387	10:117244053-117244053	A	-	ENSR00000950550	RegulatoryFeature	regulatory_region_variant
rs363387	10:117244053-117244053	C	-	ENSR00000950550	RegulatoryFeature	regulatory_region_variant
rs363387	10:117244053-117244053	G	-	ENSR00000950550	RegulatoryFeature	regulatory_region_variant
rs363387	10:117244053-117244053	A	ENSG00000225936	ENST00000425264.2	Transcript	upstream_gene_variant
rs363387	10:117244053-117244053	C	ENSG00000225936	ENST00000425264.2	Transcript	upstream_gene_variant
rs363387	10:117244053-117244053	G	ENSG00000225936	ENST00000425264.2	Transcript	upstream_gene_variant
rs363387	10:117244053-117244053	A	ENSG00000165646	ENST00000497497.1	Transcript	non_coding_transcript_exon_variant
rs363387	10:117244053-117244053	C	ENSG00000165646	ENST00000497497.1	Transcript	non_coding_transcript_exon_variant
rs363387	10:117244053-117244053	G	ENSG00000165646	ENST00000497497.1	Transcript	non_coding_transcript_exon_variant
rs363387	10:117244053-117244053	A	ENSG00000165646	ENST00000644641.2	Transcript	synonymous_variant
rs363387	10:117244053-117244053	C	ENSG00000165646	ENST00000644641.2	Transcript	synonymous_variant
rs363387	10:117244053-117244053	G	ENSG00000165646	ENST00000644641.2	Transcript	synonymous_variant
rs363387	10:117244053-117244053	A	ENSG00000225936	ENST00000691914.2	Transcript	upstream_gene_variant
rs363387	10:117244053-117244053	C	ENSG00000225936	ENST00000691914.2	Transcript	upstream_gene_variant
rs363387	10:117244053-117244053	G	ENSG00000225936	ENST00000691914.2	Transcript	upstream_gene_variant
rs363387	10:117244053-117244053	A	-	ENSR00000950550	RegulatoryFeature	regulatory_region_variant
rs363387	10:117244053-117244053	C	-	ENSR00000950550	RegulatoryFeature	regulatory_region_variant
rs363387	10:117244053-117244053	G	-	ENSR00000950550	RegulatoryFeature	regulatory_region_variant
rs363333	10:117244584-117244584	T	ENSG00000225936	ENST00000425264.2	Transcript	upstream_gene_variant
rs363333	10:117244584-117244584	T	ENSG00000165646	ENST00000497497.1	Transcript	intron_variant,non_coding_transcript_variant
rs363333	10:117244584-117244584	T	ENSG00000165646	ENST00000644641.2	Transcript	intron_variant
rs363333	10:117244584-117244584	T	ENSG00000225936	ENST00000691914.2	Transcript	upstream_gene_variant
rs363333	10:117244584-117244584	T	-	ENSR00000950550	RegulatoryFeature	regulatory_region_variant
rs363334	10:117245484-117245484	G	ENSG00000225936	ENST00000425264.2	Transcript	upstream_gene_variant
rs363334	10:117245484-117245484	G	ENSG00000165646	ENST00000497497.1	Transcript	intron_variant,non_coding_transcript_variant
rs363334	10:117245484-117245484	G	ENSG00000165646	ENST00000644641.2	Transcript	intron_variant
rs363334	10:117245484-117245484	G	ENSG00000225936	ENST00000691914.2	Transcript	upstream_gene_variant
rs12280580	11:626220-626220	G	ENSG00000070031	ENST00000176195.4	Transcript	downstream_gene_variant
rs12280580	11:626220-626220	G	ENSG00000099834	ENST00000349570.11	Transcript	upstream_gene_variant
rs12280580	11:626220-626220	G	ENSG00000099834	ENST00000358353.8	Transcript	upstream_gene_variant
rs12280580	11:626220-626220	G	ENSG00000099834	ENST00000397542.7	Transcript	upstream_gene_variant
rs12280580	11:626220-626220	G	ENSG00000099834	ENST00000526077.5	Transcript	upstream_gene_variant
rs12280580	11:626220-626220	G	ENSG00000099834	ENST00000529337.1	Transcript	upstream_gene_variant
rs12280580	11:626220-626220	G	ENSG00000099834	ENST00000531088.5	Transcript	upstream_gene_variant
rs12280580	11:626220-626220	G	ENSG00000099834	ENST00000531177.5	Transcript	upstream_gene_variant
rs12280580	11:626220-626220	G	ENSG00000099834	ENST00000531899.5	Transcript	upstream_gene_variant
rs12280580	11:626220-626220	G	ENSG00000099834	ENST00000534311.1	Transcript	upstream_gene_variant
rs12280580	11:626220-626220	G	ENSG00000099834	ENST00000674088.1	Transcript	upstream_gene_variant
rs936460	11:636199-636199	G	ENSG00000069696	ENST00000176183.6	Transcript	upstream_gene_variant
rs936460	11:636199-636199	T	ENSG00000069696	ENST00000176183.6	Transcript	upstream_gene_variant
rs936460	11:636199-636199	G	ENSG00000069696	ENST00000528733.1	Transcript	upstream_gene_variant
rs936460	11:636199-636199	T	ENSG00000069696	ENST00000528733.1	Transcript	upstream_gene_variant
rs936461	11:636496-636496	C	ENSG00000069696	ENST00000176183.6	Transcript	upstream_gene_variant
rs936461	11:636496-636496	G	ENSG00000069696	ENST00000176183.6	Transcript	upstream_gene_variant
rs936461	11:636496-636496	C	ENSG00000069696	ENST00000528733.1	Transcript	upstream_gene_variant
rs936461	11:636496-636496	G	ENSG00000069696	ENST00000528733.1	Transcript	upstream_gene_variant
rs1800955	11:636784-636784	C	ENSG00000069696	ENST00000176183.6	Transcript	upstream_gene_variant
rs1800955	11:636784-636784	G	ENSG00000069696	ENST00000176183.6	Transcript	upstream_gene_variant
rs1800955	11:636784-636784	C	ENSG00000069696	ENST00000528733.1	Transcript	upstream_gene_variant
rs1800955	11:636784-636784	G	ENSG00000069696	ENST00000528733.1	Transcript	upstream_gene_variant
rs7396366	11:986185-986185	A	ENSG00000183020	ENST00000332231.9	Transcript	intron_variant
rs7396366	11:986185-986185	A	ENSG00000183020	ENST00000448903.7	Transcript	intron_variant
rs7396366	11:986185-986185	A	ENSG00000183020	ENST00000524559.2	Transcript	downstream_gene_variant
rs7396366	11:986185-986185	A	ENSG00000183020	ENST00000524952.2	Transcript	intron_variant
rs7396366	11:986185-986185	A	ENSG00000183020	ENST00000525796.5	Transcript	downstream_gene_variant
rs7396366	11:986185-986185	A	ENSG00000183020	ENST00000526753.6	Transcript	downstream_gene_variant
rs7396366	11:986185-986185	A	ENSG00000183020	ENST00000527024.2	Transcript	downstream_gene_variant
rs7396366	11:986185-986185	A	ENSG00000183020	ENST00000527917.1	Transcript	intron_variant,non_coding_transcript_variant
rs7396366	11:986185-986185	A	ENSG00000183020	ENST00000528195.6	Transcript	intron_variant,NMD_transcript_variant
rs7396366	11:986185-986185	A	ENSG00000183020	ENST00000528815.5	Transcript	intron_variant,NMD_transcript_variant
rs7396366	11:986185-986185	A	ENSG00000183020	ENST00000529818.6	Transcript	downstream_gene_variant
rs7396366	11:986185-986185	A	ENSG00000183020	ENST00000529858.6	Transcript	intron_variant,non_coding_transcript_variant
rs7396366	11:986185-986185	A	ENSG00000183020	ENST00000530801.6	Transcript	downstream_gene_variant
rs7396366	11:986185-986185	A	ENSG00000183020	ENST00000531548.6	Transcript	downstream_gene_variant
rs7396366	11:986185-986185	A	ENSG00000183020	ENST00000534328.6	Transcript	downstream_gene_variant
rs7396366	11:986185-986185	A	ENSG00000183020	ENST00000534485.6	Transcript	downstream_gene_variant
rs7396366	11:986185-986185	A	ENSG00000183020	ENST00000687792.1	Transcript	intron_variant,NMD_transcript_variant
rs7396366	11:986185-986185	A	ENSG00000183020	ENST00000687890.1	Transcript	intron_variant,NMD_transcript_variant
rs7396366	11:986185-986185	A	ENSG00000183020	ENST00000690846.1	Transcript	intron_variant,non_coding_transcript_variant
rs7396366	11:986185-986185	A	ENSG00000183020	ENST00000693238.1	Transcript	intron_variant,NMD_transcript_variant
rs2070762	11:2165105-2165105	G	ENSG00000254647	ENST00000250971.7	Transcript	upstream_gene_variant
rs2070762	11:2165105-2165105	T	ENSG00000254647	ENST00000250971.7	Transcript	upstream_gene_variant
rs2070762	11:2165105-2165105	G	ENSG00000180176	ENST00000324155.8	Transcript	downstream_gene_variant
rs2070762	11:2165105-2165105	T	ENSG00000180176	ENST00000324155.8	Transcript	downstream_gene_variant
rs2070762	11:2165105-2165105	G	ENSG00000180176	ENST00000333684.9	Transcript	intron_variant
rs2070762	11:2165105-2165105	T	ENSG00000180176	ENST00000333684.9	Transcript	intron_variant
rs2070762	11:2165105-2165105	G	ENSG00000180176	ENST00000352909.8	Transcript	intron_variant
rs2070762	11:2165105-2165105	T	ENSG00000180176	ENST00000352909.8	Transcript	intron_variant
rs2070762	11:2165105-2165105	G	ENSG00000180176	ENST00000381168.7	Transcript	downstream_gene_variant
rs2070762	11:2165105-2165105	T	ENSG00000180176	ENST00000381168.7	Transcript	downstream_gene_variant
rs2070762	11:2165105-2165105	G	ENSG00000180176	ENST00000381175.5	Transcript	intron_variant
rs2070762	11:2165105-2165105	T	ENSG00000180176	ENST00000381175.5	Transcript	intron_variant
rs2070762	11:2165105-2165105	G	ENSG00000180176	ENST00000381178.5	Transcript	intron_variant
rs2070762	11:2165105-2165105	T	ENSG00000180176	ENST00000381178.5	Transcript	intron_variant
rs2070762	11:2165105-2165105	G	ENSG00000254647	ENST00000381330.5	Transcript	upstream_gene_variant
rs2070762	11:2165105-2165105	T	ENSG00000254647	ENST00000381330.5	Transcript	upstream_gene_variant
rs2070762	11:2165105-2165105	G	ENSG00000254647	ENST00000397262.5	Transcript	upstream_gene_variant
rs2070762	11:2165105-2165105	T	ENSG00000254647	ENST00000397262.5	Transcript	upstream_gene_variant
rs2070762	11:2165105-2165105	G	ENSG00000180176	ENST00000412076.1	Transcript	downstream_gene_variant
rs2070762	11:2165105-2165105	T	ENSG00000180176	ENST00000412076.1	Transcript	downstream_gene_variant
rs2070762	11:2165105-2165105	G	ENSG00000180176	ENST00000416223.5	Transcript	downstream_gene_variant
rs2070762	11:2165105-2165105	T	ENSG00000180176	ENST00000416223.5	Transcript	downstream_gene_variant
rs2070762	11:2165105-2165105	G	ENSG00000254647	ENST00000421783.1	Transcript	upstream_gene_variant
rs2070762	11:2165105-2165105	T	ENSG00000254647	ENST00000421783.1	Transcript	upstream_gene_variant
rs2070762	11:2165105-2165105	G	ENSG00000180176	ENST00000461172.1	Transcript	downstream_gene_variant
rs2070762	11:2165105-2165105	T	ENSG00000180176	ENST00000461172.1	Transcript	downstream_gene_variant
rs2070762	11:2165105-2165105	G	ENSG00000180176	ENST00000469226.1	Transcript	downstream_gene_variant
rs2070762	11:2165105-2165105	T	ENSG00000180176	ENST00000469226.1	Transcript	downstream_gene_variant
rs2070762	11:2165105-2165105	G	ENSG00000180176	ENST00000479437.5	Transcript	downstream_gene_variant
rs2070762	11:2165105-2165105	T	ENSG00000180176	ENST00000479437.5	Transcript	downstream_gene_variant
rs2070762	11:2165105-2165105	G	ENSG00000254647	ENST00000512523.1	Transcript	upstream_gene_variant
rs2070762	11:2165105-2165105	T	ENSG00000254647	ENST00000512523.1	Transcript	upstream_gene_variant
rs4492854	11:113112812-113112812	T	ENSG00000149294	ENST00000316851.12	Transcript	intron_variant
rs4492854	11:113112812-113112812	T	ENSG00000149294	ENST00000401611.6	Transcript	intron_variant
rs4492854	11:113112812-113112812	T	ENSG00000149294	ENST00000529356.5	Transcript	intron_variant
rs4492854	11:113112812-113112812	T	ENSG00000149294	ENST00000531044.5	Transcript	intron_variant
rs4492854	11:113112812-113112812	T	ENSG00000149294	ENST00000613217.4	Transcript	intron_variant
rs4492854	11:113112812-113112812	T	ENSG00000149294	ENST00000615112.4	Transcript	intron_variant
rs4492854	11:113112812-113112812	T	ENSG00000149294	ENST00000615285.4	Transcript	intron_variant
rs4492854	11:113112812-113112812	T	ENSG00000149294	ENST00000615525.1	Transcript	intron_variant,non_coding_transcript_variant
rs4492854	11:113112812-113112812	T	ENSG00000149294	ENST00000618266.4	Transcript	intron_variant
rs4492854	11:113112812-113112812	T	ENSG00000149294	ENST00000619839.4	Transcript	intron_variant
rs4492854	11:113112812-113112812	T	ENSG00000149294	ENST00000620046.4	Transcript	intron_variant
rs4492854	11:113112812-113112812	T	ENSG00000149294	ENST00000621128.4	Transcript	intron_variant
rs4492854	11:113112812-113112812	T	ENSG00000149294	ENST00000621518.4	Transcript	intron_variant
rs4492854	11:113112812-113112812	T	ENSG00000149294	ENST00000621850.4	Transcript	intron_variant
rs587761	11:113240058-113240058	C	ENSG00000149294	ENST00000316851.12	Transcript	intron_variant
rs587761	11:113240058-113240058	G	ENSG00000149294	ENST00000316851.12	Transcript	intron_variant
rs587761	11:113240058-113240058	T	ENSG00000149294	ENST00000316851.12	Transcript	intron_variant
rs587761	11:113240058-113240058	C	ENSG00000149294	ENST00000401611.6	Transcript	intron_variant
rs587761	11:113240058-113240058	G	ENSG00000149294	ENST00000401611.6	Transcript	intron_variant
rs587761	11:113240058-113240058	T	ENSG00000149294	ENST00000401611.6	Transcript	intron_variant
rs587761	11:113240058-113240058	C	ENSG00000149294	ENST00000525355.5	Transcript	intron_variant,non_coding_transcript_variant
rs587761	11:113240058-113240058	G	ENSG00000149294	ENST00000525355.5	Transcript	intron_variant,non_coding_transcript_variant
rs587761	11:113240058-113240058	T	ENSG00000149294	ENST00000525355.5	Transcript	intron_variant,non_coding_transcript_variant
rs587761	11:113240058-113240058	C	ENSG00000149294	ENST00000525691.5	Transcript	upstream_gene_variant
rs587761	11:113240058-113240058	G	ENSG00000149294	ENST00000525691.5	Transcript	upstream_gene_variant
rs587761	11:113240058-113240058	T	ENSG00000149294	ENST00000525691.5	Transcript	upstream_gene_variant
rs587761	11:113240058-113240058	C	ENSG00000149294	ENST00000526322.5	Transcript	intron_variant
rs587761	11:113240058-113240058	G	ENSG00000149294	ENST00000526322.5	Transcript	intron_variant
rs587761	11:113240058-113240058	T	ENSG00000149294	ENST00000526322.5	Transcript	intron_variant
rs587761	11:113240058-113240058	C	ENSG00000149294	ENST00000528590.5	Transcript	intron_variant
rs587761	11:113240058-113240058	G	ENSG00000149294	ENST00000528590.5	Transcript	intron_variant
rs587761	11:113240058-113240058	T	ENSG00000149294	ENST00000528590.5	Transcript	intron_variant
rs587761	11:113240058-113240058	C	ENSG00000149294	ENST00000530543.5	Transcript	intron_variant
rs587761	11:113240058-113240058	G	ENSG00000149294	ENST00000530543.5	Transcript	intron_variant
rs587761	11:113240058-113240058	T	ENSG00000149294	ENST00000530543.5	Transcript	intron_variant
rs587761	11:113240058-113240058	C	ENSG00000149294	ENST00000531044.5	Transcript	intron_variant
rs587761	11:113240058-113240058	G	ENSG00000149294	ENST00000531044.5	Transcript	intron_variant
rs587761	11:113240058-113240058	T	ENSG00000149294	ENST00000531044.5	Transcript	intron_variant
rs587761	11:113240058-113240058	C	ENSG00000149294	ENST00000531817.5	Transcript	intron_variant,NMD_transcript_variant
rs587761	11:113240058-113240058	G	ENSG00000149294	ENST00000531817.5	Transcript	intron_variant,NMD_transcript_variant
rs587761	11:113240058-113240058	T	ENSG00000149294	ENST00000531817.5	Transcript	intron_variant,NMD_transcript_variant
rs587761	11:113240058-113240058	C	ENSG00000149294	ENST00000533073.5	Transcript	intron_variant
rs587761	11:113240058-113240058	G	ENSG00000149294	ENST00000533073.5	Transcript	intron_variant
rs587761	11:113240058-113240058	T	ENSG00000149294	ENST00000533073.5	Transcript	intron_variant
rs587761	11:113240058-113240058	C	ENSG00000149294	ENST00000611284.4	Transcript	intron_variant,non_coding_transcript_variant
rs587761	11:113240058-113240058	G	ENSG00000149294	ENST00000611284.4	Transcript	intron_variant,non_coding_transcript_variant
rs587761	11:113240058-113240058	T	ENSG00000149294	ENST00000611284.4	Transcript	intron_variant,non_coding_transcript_variant
rs587761	11:113240058-113240058	C	ENSG00000149294	ENST00000615112.4	Transcript	intron_variant
rs587761	11:113240058-113240058	G	ENSG00000149294	ENST00000615112.4	Transcript	intron_variant
rs587761	11:113240058-113240058	T	ENSG00000149294	ENST00000615112.4	Transcript	intron_variant
rs587761	11:113240058-113240058	C	ENSG00000149294	ENST00000615285.4	Transcript	intron_variant
rs587761	11:113240058-113240058	G	ENSG00000149294	ENST00000615285.4	Transcript	intron_variant
rs587761	11:113240058-113240058	T	ENSG00000149294	ENST00000615285.4	Transcript	intron_variant
rs587761	11:113240058-113240058	C	ENSG00000149294	ENST00000618266.4	Transcript	intron_variant
rs587761	11:113240058-113240058	G	ENSG00000149294	ENST00000618266.4	Transcript	intron_variant
rs587761	11:113240058-113240058	T	ENSG00000149294	ENST00000618266.4	Transcript	intron_variant
rs587761	11:113240058-113240058	C	ENSG00000149294	ENST00000619839.4	Transcript	intron_variant
rs587761	11:113240058-113240058	G	ENSG00000149294	ENST00000619839.4	Transcript	intron_variant
rs587761	11:113240058-113240058	T	ENSG00000149294	ENST00000619839.4	Transcript	intron_variant
rs587761	11:113240058-113240058	C	ENSG00000149294	ENST00000620046.4	Transcript	intron_variant
rs587761	11:113240058-113240058	G	ENSG00000149294	ENST00000620046.4	Transcript	intron_variant
rs587761	11:113240058-113240058	T	ENSG00000149294	ENST00000620046.4	Transcript	intron_variant
rs587761	11:113240058-113240058	C	ENSG00000149294	ENST00000621128.4	Transcript	intron_variant
rs587761	11:113240058-113240058	G	ENSG00000149294	ENST00000621128.4	Transcript	intron_variant
rs587761	11:113240058-113240058	T	ENSG00000149294	ENST00000621128.4	Transcript	intron_variant
rs587761	11:113240058-113240058	C	ENSG00000149294	ENST00000621518.4	Transcript	intron_variant
rs587761	11:113240058-113240058	G	ENSG00000149294	ENST00000621518.4	Transcript	intron_variant
rs587761	11:113240058-113240058	T	ENSG00000149294	ENST00000621518.4	Transcript	intron_variant
rs587761	11:113240058-113240058	C	ENSG00000149294	ENST00000621850.4	Transcript	intron_variant
rs587761	11:113240058-113240058	G	ENSG00000149294	ENST00000621850.4	Transcript	intron_variant
rs587761	11:113240058-113240058	T	ENSG00000149294	ENST00000621850.4	Transcript	intron_variant
rs2303380	11:113329987-113329987	A	ENSG00000149292	ENST00000314756.7	Transcript	splice_region_variant,intron_variant
rs2303380	11:113329987-113329987	A	ENSG00000149292	ENST00000393020.5	Transcript	splice_region_variant,intron_variant
rs2303380	11:113329987-113329987	A	ENSG00000149292	ENST00000442859.5	Transcript	splice_region_variant,intron_variant
rs2303380	11:113329987-113329987	A	ENSG00000149292	ENST00000455306.5	Transcript	downstream_gene_variant
rs2303380	11:113329987-113329987	A	ENSG00000149292	ENST00000464224.5	Transcript	splice_region_variant,intron_variant,NMD_transcript_variant
rs2303380	11:113329987-113329987	A	ENSG00000149292	ENST00000483239.6	Transcript	splice_region_variant,intron_variant
rs2303380	11:113329987-113329987	A	ENSG00000149292	ENST00000494714.5	Transcript	splice_region_variant,intron_variant,NMD_transcript_variant
rs2303380	11:113329987-113329987	A	ENSG00000149292	ENST00000524580.6	Transcript	intron_variant
rs2303380	11:113329987-113329987	A	ENSG00000149292	ENST00000525965.5	Transcript	intron_variant
rs2303380	11:113329987-113329987	A	ENSG00000149292	ENST00000525989.1	Transcript	splice_region_variant,intron_variant,non_coding_transcript_variant
rs2303380	11:113329987-113329987	A	ENSG00000149292	ENST00000527362.5	Transcript	splice_region_variant,intron_variant,NMD_transcript_variant
rs2303380	11:113329987-113329987	A	ENSG00000149292	ENST00000527781.1	Transcript	downstream_gene_variant
rs2303380	11:113329987-113329987	A	ENSG00000149292	ENST00000529221.6	Transcript	splice_region_variant,intron_variant
rs2303380	11:113329987-113329987	A	ENSG00000149292	ENST00000529850.5	Transcript	intron_variant
rs2303380	11:113329987-113329987	A	ENSG00000149292	ENST00000531164.5	Transcript	splice_region_variant,intron_variant
rs2303380	11:113329987-113329987	A	-	ENSR00000442719	RegulatoryFeature	regulatory_region_variant
rs10891536	11:113338706-113338706	G	ENSG00000149292	ENST00000314756.7	Transcript	intron_variant
rs10891536	11:113338706-113338706	G	ENSG00000149292	ENST00000393020.5	Transcript	intron_variant
rs10891536	11:113338706-113338706	G	ENSG00000149292	ENST00000442859.5	Transcript	intron_variant
rs10891536	11:113338706-113338706	G	ENSG00000149292	ENST00000464224.5	Transcript	intron_variant,NMD_transcript_variant
rs10891536	11:113338706-113338706	G	ENSG00000149292	ENST00000478125.1	Transcript	upstream_gene_variant
rs10891536	11:113338706-113338706	G	ENSG00000149292	ENST00000483239.6	Transcript	intron_variant
rs10891536	11:113338706-113338706	G	ENSG00000149292	ENST00000494714.5	Transcript	intron_variant,NMD_transcript_variant
rs10891536	11:113338706-113338706	G	ENSG00000149292	ENST00000524580.6	Transcript	intron_variant
rs10891536	11:113338706-113338706	G	ENSG00000149292	ENST00000525965.5	Transcript	intron_variant
rs10891536	11:113338706-113338706	G	ENSG00000149292	ENST00000525989.1	Transcript	intron_variant,non_coding_transcript_variant
rs10891536	11:113338706-113338706	G	ENSG00000149292	ENST00000527362.5	Transcript	intron_variant,NMD_transcript_variant
rs10891536	11:113338706-113338706	G	ENSG00000149292	ENST00000529221.6	Transcript	intron_variant
rs10891536	11:113338706-113338706	G	ENSG00000149292	ENST00000529850.5	Transcript	intron_variant
rs10891536	11:113338706-113338706	G	ENSG00000149292	ENST00000531164.5	Transcript	intron_variant
rs10891536	11:113338706-113338706	G	ENSG00000149292	ENST00000534793.1	Transcript	intron_variant,non_coding_transcript_variant
rs4938009	11:113360206-113360206	C	ENSG00000149292	ENST00000314756.7	Transcript	intron_variant
rs4938009	11:113360206-113360206	G	ENSG00000149292	ENST00000314756.7	Transcript	intron_variant
rs4938009	11:113360206-113360206	T	ENSG00000149292	ENST00000314756.7	Transcript	intron_variant
rs4938009	11:113360206-113360206	C	ENSG00000149292	ENST00000393020.5	Transcript	intron_variant
rs4938009	11:113360206-113360206	G	ENSG00000149292	ENST00000393020.5	Transcript	intron_variant
rs4938009	11:113360206-113360206	T	ENSG00000149292	ENST00000393020.5	Transcript	intron_variant
rs4938009	11:113360206-113360206	C	ENSG00000149292	ENST00000462711.2	Transcript	upstream_gene_variant
rs4938009	11:113360206-113360206	G	ENSG00000149292	ENST00000462711.2	Transcript	upstream_gene_variant
rs4938009	11:113360206-113360206	T	ENSG00000149292	ENST00000462711.2	Transcript	upstream_gene_variant
rs4938009	11:113360206-113360206	C	ENSG00000149292	ENST00000464224.5	Transcript	intron_variant,NMD_transcript_variant
rs4938009	11:113360206-113360206	G	ENSG00000149292	ENST00000464224.5	Transcript	intron_variant,NMD_transcript_variant
rs4938009	11:113360206-113360206	T	ENSG00000149292	ENST00000464224.5	Transcript	intron_variant,NMD_transcript_variant
rs4938009	11:113360206-113360206	C	ENSG00000149292	ENST00000478125.1	Transcript	downstream_gene_variant
rs4938009	11:113360206-113360206	G	ENSG00000149292	ENST00000478125.1	Transcript	downstream_gene_variant
rs4938009	11:113360206-113360206	T	ENSG00000149292	ENST00000478125.1	Transcript	downstream_gene_variant
rs4938009	11:113360206-113360206	C	ENSG00000149292	ENST00000480233.1	Transcript	upstream_gene_variant
rs4938009	11:113360206-113360206	G	ENSG00000149292	ENST00000480233.1	Transcript	upstream_gene_variant
rs4938009	11:113360206-113360206	T	ENSG00000149292	ENST00000480233.1	Transcript	upstream_gene_variant
rs4938009	11:113360206-113360206	C	ENSG00000149292	ENST00000483239.6	Transcript	intron_variant
rs4938009	11:113360206-113360206	G	ENSG00000149292	ENST00000483239.6	Transcript	intron_variant
rs4938009	11:113360206-113360206	T	ENSG00000149292	ENST00000483239.6	Transcript	intron_variant
rs4938009	11:113360206-113360206	C	ENSG00000149292	ENST00000494714.5	Transcript	intron_variant,NMD_transcript_variant
rs4938009	11:113360206-113360206	G	ENSG00000149292	ENST00000494714.5	Transcript	intron_variant,NMD_transcript_variant
rs4938009	11:113360206-113360206	T	ENSG00000149292	ENST00000494714.5	Transcript	intron_variant,NMD_transcript_variant
rs4938009	11:113360206-113360206	C	ENSG00000149292	ENST00000496311.1	Transcript	upstream_gene_variant
rs4938009	11:113360206-113360206	G	ENSG00000149292	ENST00000496311.1	Transcript	upstream_gene_variant
rs4938009	11:113360206-113360206	T	ENSG00000149292	ENST00000496311.1	Transcript	upstream_gene_variant
rs4938009	11:113360206-113360206	C	ENSG00000149292	ENST00000527362.5	Transcript	downstream_gene_variant
rs4938009	11:113360206-113360206	G	ENSG00000149292	ENST00000527362.5	Transcript	downstream_gene_variant
rs4938009	11:113360206-113360206	T	ENSG00000149292	ENST00000527362.5	Transcript	downstream_gene_variant
rs4938009	11:113360206-113360206	C	ENSG00000149292	ENST00000529221.6	Transcript	intron_variant
rs4938009	11:113360206-113360206	G	ENSG00000149292	ENST00000529221.6	Transcript	intron_variant
rs4938009	11:113360206-113360206	T	ENSG00000149292	ENST00000529221.6	Transcript	intron_variant
rs7130431	11:113367501-113367501	A	ENSG00000149292	ENST00000314756.7	Transcript	intron_variant
rs7130431	11:113367501-113367501	C	ENSG00000149292	ENST00000314756.7	Transcript	intron_variant
rs7130431	11:113367501-113367501	G	ENSG00000149292	ENST00000314756.7	Transcript	intron_variant
rs7130431	11:113367501-113367501	A	ENSG00000149292	ENST00000393020.5	Transcript	intron_variant
rs7130431	11:113367501-113367501	C	ENSG00000149292	ENST00000393020.5	Transcript	intron_variant
rs7130431	11:113367501-113367501	G	ENSG00000149292	ENST00000393020.5	Transcript	intron_variant
rs7130431	11:113367501-113367501	A	ENSG00000149292	ENST00000462711.2	Transcript	intron_variant,NMD_transcript_variant
rs7130431	11:113367501-113367501	C	ENSG00000149292	ENST00000462711.2	Transcript	intron_variant,NMD_transcript_variant
rs7130431	11:113367501-113367501	G	ENSG00000149292	ENST00000462711.2	Transcript	intron_variant,NMD_transcript_variant
rs7130431	11:113367501-113367501	A	ENSG00000149292	ENST00000464224.5	Transcript	downstream_gene_variant
rs7130431	11:113367501-113367501	C	ENSG00000149292	ENST00000464224.5	Transcript	downstream_gene_variant
rs7130431	11:113367501-113367501	G	ENSG00000149292	ENST00000464224.5	Transcript	downstream_gene_variant
rs7130431	11:113367501-113367501	A	ENSG00000149292	ENST00000480233.1	Transcript	downstream_gene_variant
rs7130431	11:113367501-113367501	C	ENSG00000149292	ENST00000480233.1	Transcript	downstream_gene_variant
rs7130431	11:113367501-113367501	G	ENSG00000149292	ENST00000480233.1	Transcript	downstream_gene_variant
rs7130431	11:113367501-113367501	A	ENSG00000149292	ENST00000483239.6	Transcript	downstream_gene_variant
rs7130431	11:113367501-113367501	C	ENSG00000149292	ENST00000483239.6	Transcript	downstream_gene_variant
rs7130431	11:113367501-113367501	G	ENSG00000149292	ENST00000483239.6	Transcript	downstream_gene_variant
rs7130431	11:113367501-113367501	A	ENSG00000149292	ENST00000494714.5	Transcript	intron_variant,NMD_transcript_variant
rs7130431	11:113367501-113367501	C	ENSG00000149292	ENST00000494714.5	Transcript	intron_variant,NMD_transcript_variant
rs7130431	11:113367501-113367501	G	ENSG00000149292	ENST00000494714.5	Transcript	intron_variant,NMD_transcript_variant
rs7130431	11:113367501-113367501	A	ENSG00000149292	ENST00000496311.1	Transcript	downstream_gene_variant
rs7130431	11:113367501-113367501	C	ENSG00000149292	ENST00000496311.1	Transcript	downstream_gene_variant
rs7130431	11:113367501-113367501	G	ENSG00000149292	ENST00000496311.1	Transcript	downstream_gene_variant
rs7130431	11:113367501-113367501	A	ENSG00000149292	ENST00000529221.6	Transcript	downstream_gene_variant
rs7130431	11:113367501-113367501	C	ENSG00000149292	ENST00000529221.6	Transcript	downstream_gene_variant
rs7130431	11:113367501-113367501	G	ENSG00000149292	ENST00000529221.6	Transcript	downstream_gene_variant
rs7130431	11:113367501-113367501	A	ENSG00000270179	ENST00000602900.1	Transcript	upstream_gene_variant
rs7130431	11:113367501-113367501	C	ENSG00000270179	ENST00000602900.1	Transcript	upstream_gene_variant
rs7130431	11:113367501-113367501	G	ENSG00000270179	ENST00000602900.1	Transcript	upstream_gene_variant
rs12804573	11:113371004-113371004	A	ENSG00000149292	ENST00000314756.7	Transcript	intron_variant
rs12804573	11:113371004-113371004	A	ENSG00000149292	ENST00000393020.5	Transcript	intron_variant
rs12804573	11:113371004-113371004	A	ENSG00000149292	ENST00000462711.2	Transcript	intron_variant,NMD_transcript_variant
rs12804573	11:113371004-113371004	A	ENSG00000149292	ENST00000464224.5	Transcript	downstream_gene_variant
rs12804573	11:113371004-113371004	A	ENSG00000149292	ENST00000480233.1	Transcript	downstream_gene_variant
rs12804573	11:113371004-113371004	A	ENSG00000149292	ENST00000483239.6	Transcript	downstream_gene_variant
rs12804573	11:113371004-113371004	A	ENSG00000149292	ENST00000494714.5	Transcript	intron_variant,NMD_transcript_variant
rs12804573	11:113371004-113371004	A	ENSG00000149292	ENST00000496311.1	Transcript	downstream_gene_variant
rs12804573	11:113371004-113371004	A	ENSG00000149292	ENST00000529221.6	Transcript	downstream_gene_variant
rs12804573	11:113371004-113371004	A	ENSG00000270179	ENST00000602900.1	Transcript	downstream_gene_variant
rs877137	11:113385608-113385608	G	ENSG00000170209	ENST00000303941.4	Transcript	upstream_gene_variant
rs877137	11:113385608-113385608	T	ENSG00000170209	ENST00000303941.4	Transcript	upstream_gene_variant
rs877137	11:113385608-113385608	G	ENSG00000149292	ENST00000393020.5	Transcript	downstream_gene_variant
rs877137	11:113385608-113385608	T	ENSG00000149292	ENST00000393020.5	Transcript	downstream_gene_variant
rs877137	11:113385608-113385608	G	-	ENSR00001187557	RegulatoryFeature	regulatory_region_variant
rs877137	11:113385608-113385608	T	-	ENSR00001187557	RegulatoryFeature	regulatory_region_variant
rs877138	11:113385786-113385786	A	ENSG00000170209	ENST00000303941.4	Transcript	upstream_gene_variant
rs877138	11:113385786-113385786	C	ENSG00000170209	ENST00000303941.4	Transcript	upstream_gene_variant
rs877138	11:113385786-113385786	A	ENSG00000149292	ENST00000393020.5	Transcript	downstream_gene_variant
rs877138	11:113385786-113385786	C	ENSG00000149292	ENST00000393020.5	Transcript	downstream_gene_variant
rs877138	11:113385786-113385786	A	-	ENSR00001187557	RegulatoryFeature	regulatory_region_variant
rs877138	11:113385786-113385786	C	-	ENSR00001187557	RegulatoryFeature	regulatory_region_variant
rs12360992	11:113392178-113392178	C	ENSG00000170209	ENST00000303941.4	Transcript	intron_variant
rs12360992	11:113392178-113392178	T	ENSG00000170209	ENST00000303941.4	Transcript	intron_variant
rs12360992	11:113392178-113392178	C	ENSG00000170209	ENST00000542948.1	Transcript	upstream_gene_variant
rs12360992	11:113392178-113392178	T	ENSG00000170209	ENST00000542948.1	Transcript	upstream_gene_variant
rs4938013	11:113393748-113393748	C	ENSG00000170209	ENST00000303941.4	Transcript	synonymous_variant
rs4938013	11:113393748-113393748	G	ENSG00000170209	ENST00000303941.4	Transcript	missense_variant
rs4938013	11:113393748-113393748	T	ENSG00000170209	ENST00000303941.4	Transcript	synonymous_variant
rs4938013	11:113393748-113393748	C	ENSG00000170209	ENST00000542948.1	Transcript	synonymous_variant,NMD_transcript_variant
rs4938013	11:113393748-113393748	G	ENSG00000170209	ENST00000542948.1	Transcript	missense_variant,NMD_transcript_variant
rs4938013	11:113393748-113393748	T	ENSG00000170209	ENST00000542948.1	Transcript	synonymous_variant,NMD_transcript_variant
rs11604671	11:113397337-113397337	A	ENSG00000170209	ENST00000303941.4	Transcript	missense_variant
rs11604671	11:113397337-113397337	T	ENSG00000170209	ENST00000303941.4	Transcript	missense_variant
rs11604671	11:113397337-113397337	A	ENSG00000170209	ENST00000542948.1	Transcript	downstream_gene_variant
rs11604671	11:113397337-113397337	T	ENSG00000170209	ENST00000542948.1	Transcript	downstream_gene_variant
rs2734849	11:113399438-113399438	C	ENSG00000170209	ENST00000303941.4	Transcript	missense_variant
rs2734849	11:113399438-113399438	G	ENSG00000170209	ENST00000303941.4	Transcript	missense_variant
rs2734849	11:113399438-113399438	C	ENSG00000170209	ENST00000542948.1	Transcript	downstream_gene_variant
rs2734849	11:113399438-113399438	G	ENSG00000170209	ENST00000542948.1	Transcript	downstream_gene_variant
rs2734849	11:113399438-113399438	C	ENSG00000170209	ENST00000303941.4	Transcript	missense_variant
rs2734849	11:113399438-113399438	G	ENSG00000170209	ENST00000303941.4	Transcript	missense_variant
rs2734849	11:113399438-113399438	C	ENSG00000170209	ENST00000542948.1	Transcript	downstream_gene_variant
rs2734849	11:113399438-113399438	G	ENSG00000170209	ENST00000542948.1	Transcript	downstream_gene_variant
rs2734848	11:113399652-113399652	A	ENSG00000170209	ENST00000303941.4	Transcript	stop_gained
rs2734848	11:113399652-113399652	T	ENSG00000170209	ENST00000303941.4	Transcript	synonymous_variant
rs2734848	11:113399652-113399652	A	ENSG00000170209	ENST00000542948.1	Transcript	downstream_gene_variant
rs2734848	11:113399652-113399652	T	ENSG00000170209	ENST00000542948.1	Transcript	downstream_gene_variant
rs1800497	11:113400106-113400106	A	ENSG00000170209	ENST00000303941.4	Transcript	missense_variant
rs1800497	11:113400106-113400106	A	ENSG00000170209	ENST00000542948.1	Transcript	downstream_gene_variant
rs2234689	11:113407761-113407761	C	ENSG00000149295	ENST00000346454.7	Transcript	downstream_gene_variant
rs2234689	11:113407761-113407761	C	ENSG00000149295	ENST00000362072.8	Transcript	downstream_gene_variant
rs2234689	11:113407761-113407761	C	ENSG00000149295	ENST00000538967.5	Transcript	downstream_gene_variant
rs2234689	11:113407761-113407761	C	ENSG00000149295	ENST00000542968.5	Transcript	downstream_gene_variant
rs2234689	11:113407761-113407761	C	ENSG00000149295	ENST00000544518.5	Transcript	downstream_gene_variant
rs2234689	11:113407761-113407761	C	ENSG00000256757	ENST00000546284.1	Transcript	intron_variant,non_coding_transcript_variant
rs2234689	11:113407761-113407761	C	-	ENSR00000442748	RegulatoryFeature	regulatory_region_variant
rs1554929	11:113408042-113408042	T	ENSG00000149295	ENST00000346454.7	Transcript	downstream_gene_variant
rs1554929	11:113408042-113408042	T	ENSG00000149295	ENST00000362072.8	Transcript	downstream_gene_variant
rs1554929	11:113408042-113408042	T	ENSG00000149295	ENST00000538967.5	Transcript	downstream_gene_variant
rs1554929	11:113408042-113408042	T	ENSG00000149295	ENST00000542968.5	Transcript	downstream_gene_variant
rs1554929	11:113408042-113408042	T	ENSG00000149295	ENST00000544518.5	Transcript	downstream_gene_variant
rs1554929	11:113408042-113408042	T	ENSG00000256757	ENST00000546284.1	Transcript	intron_variant,non_coding_transcript_variant
rs1554929	11:113408042-113408042	T	-	ENSR00000442748	RegulatoryFeature	regulatory_region_variant
rs6276	11:113410675-113410675	T	ENSG00000149295	ENST00000346454.7	Transcript	3_prime_UTR_variant
rs6276	11:113410675-113410675	T	ENSG00000149295	ENST00000362072.8	Transcript	3_prime_UTR_variant
rs6276	11:113410675-113410675	T	ENSG00000149295	ENST00000535984.1	Transcript	downstream_gene_variant
rs6276	11:113410675-113410675	T	ENSG00000149295	ENST00000538967.5	Transcript	3_prime_UTR_variant
rs6276	11:113410675-113410675	T	ENSG00000149295	ENST00000539420.1	Transcript	downstream_gene_variant
rs6276	11:113410675-113410675	T	ENSG00000149295	ENST00000540600.5	Transcript	downstream_gene_variant
rs6276	11:113410675-113410675	T	ENSG00000149295	ENST00000542968.5	Transcript	3_prime_UTR_variant
rs6276	11:113410675-113410675	T	ENSG00000149295	ENST00000544518.5	Transcript	3_prime_UTR_variant
rs6276	11:113410675-113410675	T	ENSG00000256757	ENST00000546284.1	Transcript	intron_variant,non_coding_transcript_variant
rs6277	11:113412737-113412737	A	ENSG00000149295	ENST00000346454.7	Transcript	synonymous_variant
rs6277	11:113412737-113412737	A	ENSG00000149295	ENST00000362072.8	Transcript	synonymous_variant
rs6277	11:113412737-113412737	A	ENSG00000149295	ENST00000535984.1	Transcript	downstream_gene_variant
rs6277	11:113412737-113412737	A	ENSG00000149295	ENST00000538967.5	Transcript	synonymous_variant
rs6277	11:113412737-113412737	A	ENSG00000149295	ENST00000539420.1	Transcript	downstream_gene_variant
rs6277	11:113412737-113412737	A	ENSG00000149295	ENST00000540600.5	Transcript	downstream_gene_variant
rs6277	11:113412737-113412737	A	ENSG00000149295	ENST00000542968.5	Transcript	synonymous_variant
rs6277	11:113412737-113412737	A	ENSG00000149295	ENST00000543292.1	Transcript	downstream_gene_variant
rs6277	11:113412737-113412737	A	ENSG00000149295	ENST00000544518.5	Transcript	synonymous_variant
rs6277	11:113412737-113412737	A	ENSG00000256757	ENST00000546284.1	Transcript	downstream_gene_variant
rs1076560	11:113412966-113412966	A	ENSG00000149295	ENST00000346454.7	Transcript	intron_variant
rs1076560	11:113412966-113412966	G	ENSG00000149295	ENST00000346454.7	Transcript	intron_variant
rs1076560	11:113412966-113412966	A	ENSG00000149295	ENST00000362072.8	Transcript	intron_variant
rs1076560	11:113412966-113412966	G	ENSG00000149295	ENST00000362072.8	Transcript	intron_variant
rs1076560	11:113412966-113412966	A	ENSG00000149295	ENST00000535984.1	Transcript	downstream_gene_variant
rs1076560	11:113412966-113412966	G	ENSG00000149295	ENST00000535984.1	Transcript	downstream_gene_variant
rs1076560	11:113412966-113412966	A	ENSG00000149295	ENST00000538967.5	Transcript	intron_variant
rs1076560	11:113412966-113412966	G	ENSG00000149295	ENST00000538967.5	Transcript	intron_variant
rs1076560	11:113412966-113412966	A	ENSG00000149295	ENST00000539420.1	Transcript	downstream_gene_variant
rs1076560	11:113412966-113412966	G	ENSG00000149295	ENST00000539420.1	Transcript	downstream_gene_variant
rs1076560	11:113412966-113412966	A	ENSG00000149295	ENST00000540600.5	Transcript	downstream_gene_variant
rs1076560	11:113412966-113412966	G	ENSG00000149295	ENST00000540600.5	Transcript	downstream_gene_variant
rs1076560	11:113412966-113412966	A	ENSG00000149295	ENST00000542968.5	Transcript	intron_variant
rs1076560	11:113412966-113412966	G	ENSG00000149295	ENST00000542968.5	Transcript	intron_variant
rs1076560	11:113412966-113412966	A	ENSG00000149295	ENST00000543292.1	Transcript	downstream_gene_variant
rs1076560	11:113412966-113412966	G	ENSG00000149295	ENST00000543292.1	Transcript	downstream_gene_variant
rs1076560	11:113412966-113412966	A	ENSG00000149295	ENST00000544518.5	Transcript	intron_variant
rs1076560	11:113412966-113412966	G	ENSG00000149295	ENST00000544518.5	Transcript	intron_variant
rs1076560	11:113412966-113412966	A	ENSG00000256757	ENST00000546284.1	Transcript	downstream_gene_variant
rs1076560	11:113412966-113412966	G	ENSG00000256757	ENST00000546284.1	Transcript	downstream_gene_variant
rs1076560	11:113412966-113412966	A	ENSG00000149295	ENST00000346454.7	Transcript	intron_variant
rs1076560	11:113412966-113412966	G	ENSG00000149295	ENST00000346454.7	Transcript	intron_variant
rs1076560	11:113412966-113412966	A	ENSG00000149295	ENST00000362072.8	Transcript	intron_variant
rs1076560	11:113412966-113412966	G	ENSG00000149295	ENST00000362072.8	Transcript	intron_variant
rs1076560	11:113412966-113412966	A	ENSG00000149295	ENST00000535984.1	Transcript	downstream_gene_variant
rs1076560	11:113412966-113412966	G	ENSG00000149295	ENST00000535984.1	Transcript	downstream_gene_variant
rs1076560	11:113412966-113412966	A	ENSG00000149295	ENST00000538967.5	Transcript	intron_variant
rs1076560	11:113412966-113412966	G	ENSG00000149295	ENST00000538967.5	Transcript	intron_variant
rs1076560	11:113412966-113412966	A	ENSG00000149295	ENST00000539420.1	Transcript	downstream_gene_variant
rs1076560	11:113412966-113412966	G	ENSG00000149295	ENST00000539420.1	Transcript	downstream_gene_variant
rs1076560	11:113412966-113412966	A	ENSG00000149295	ENST00000540600.5	Transcript	downstream_gene_variant
rs1076560	11:113412966-113412966	G	ENSG00000149295	ENST00000540600.5	Transcript	downstream_gene_variant
rs1076560	11:113412966-113412966	A	ENSG00000149295	ENST00000542968.5	Transcript	intron_variant
rs1076560	11:113412966-113412966	G	ENSG00000149295	ENST00000542968.5	Transcript	intron_variant
rs1076560	11:113412966-113412966	A	ENSG00000149295	ENST00000543292.1	Transcript	downstream_gene_variant
rs1076560	11:113412966-113412966	G	ENSG00000149295	ENST00000543292.1	Transcript	downstream_gene_variant
rs1076560	11:113412966-113412966	A	ENSG00000149295	ENST00000544518.5	Transcript	intron_variant
rs1076560	11:113412966-113412966	G	ENSG00000149295	ENST00000544518.5	Transcript	intron_variant
rs1076560	11:113412966-113412966	A	ENSG00000256757	ENST00000546284.1	Transcript	downstream_gene_variant
rs1076560	11:113412966-113412966	G	ENSG00000256757	ENST00000546284.1	Transcript	downstream_gene_variant
rs2283265	11:113414814-113414814	A	ENSG00000149295	ENST00000346454.7	Transcript	intron_variant
rs2283265	11:113414814-113414814	A	ENSG00000149295	ENST00000362072.8	Transcript	intron_variant
rs2283265	11:113414814-113414814	A	ENSG00000149295	ENST00000535984.1	Transcript	intron_variant,non_coding_transcript_variant
rs2283265	11:113414814-113414814	A	ENSG00000149295	ENST00000538967.5	Transcript	intron_variant
rs2283265	11:113414814-113414814	A	ENSG00000149295	ENST00000539420.1	Transcript	downstream_gene_variant
rs2283265	11:113414814-113414814	A	ENSG00000149295	ENST00000540600.5	Transcript	intron_variant,non_coding_transcript_variant
rs2283265	11:113414814-113414814	A	ENSG00000149295	ENST00000542968.5	Transcript	intron_variant
rs2283265	11:113414814-113414814	A	ENSG00000149295	ENST00000543292.1	Transcript	downstream_gene_variant
rs2283265	11:113414814-113414814	A	ENSG00000149295	ENST00000544518.5	Transcript	intron_variant
rs2283265	11:113414814-113414814	A	ENSG00000256757	ENST00000546284.1	Transcript	downstream_gene_variant
rs2440390	11:113416156-113416156	C	ENSG00000149295	ENST00000346454.7	Transcript	intron_variant
rs2440390	11:113416156-113416156	C	ENSG00000149295	ENST00000362072.8	Transcript	intron_variant
rs2440390	11:113416156-113416156	C	ENSG00000149295	ENST00000535984.1	Transcript	intron_variant,non_coding_transcript_variant
rs2440390	11:113416156-113416156	C	ENSG00000149295	ENST00000538967.5	Transcript	intron_variant
rs2440390	11:113416156-113416156	C	ENSG00000149295	ENST00000539420.1	Transcript	intron_variant,non_coding_transcript_variant
rs2440390	11:113416156-113416156	C	ENSG00000149295	ENST00000540600.5	Transcript	intron_variant,non_coding_transcript_variant
rs2440390	11:113416156-113416156	C	ENSG00000149295	ENST00000542968.5	Transcript	intron_variant
rs2440390	11:113416156-113416156	C	ENSG00000149295	ENST00000543292.1	Transcript	downstream_gene_variant
rs2440390	11:113416156-113416156	C	ENSG00000149295	ENST00000544518.5	Transcript	intron_variant
rs2440390	11:113416156-113416156	C	ENSG00000256757	ENST00000546284.1	Transcript	downstream_gene_variant
rs2075654	11:113418344-113418344	G	ENSG00000149295	ENST00000346454.7	Transcript	intron_variant
rs2075654	11:113418344-113418344	T	ENSG00000149295	ENST00000346454.7	Transcript	intron_variant
rs2075654	11:113418344-113418344	G	ENSG00000149295	ENST00000362072.8	Transcript	intron_variant
rs2075654	11:113418344-113418344	T	ENSG00000149295	ENST00000362072.8	Transcript	intron_variant
rs2075654	11:113418344-113418344	G	ENSG00000149295	ENST00000535984.1	Transcript	intron_variant,non_coding_transcript_variant
rs2075654	11:113418344-113418344	T	ENSG00000149295	ENST00000535984.1	Transcript	intron_variant,non_coding_transcript_variant
rs2075654	11:113418344-113418344	G	ENSG00000149295	ENST00000538967.5	Transcript	intron_variant
rs2075654	11:113418344-113418344	T	ENSG00000149295	ENST00000538967.5	Transcript	intron_variant
rs2075654	11:113418344-113418344	G	ENSG00000149295	ENST00000539420.1	Transcript	upstream_gene_variant
rs2075654	11:113418344-113418344	T	ENSG00000149295	ENST00000539420.1	Transcript	upstream_gene_variant
rs2075654	11:113418344-113418344	G	ENSG00000149295	ENST00000540600.5	Transcript	intron_variant,non_coding_transcript_variant
rs2075654	11:113418344-113418344	T	ENSG00000149295	ENST00000540600.5	Transcript	intron_variant,non_coding_transcript_variant
rs2075654	11:113418344-113418344	G	ENSG00000149295	ENST00000542968.5	Transcript	intron_variant
rs2075654	11:113418344-113418344	T	ENSG00000149295	ENST00000542968.5	Transcript	intron_variant
rs2075654	11:113418344-113418344	G	ENSG00000149295	ENST00000543292.1	Transcript	intron_variant
rs2075654	11:113418344-113418344	T	ENSG00000149295	ENST00000543292.1	Transcript	intron_variant
rs2075654	11:113418344-113418344	G	ENSG00000149295	ENST00000544518.5	Transcript	intron_variant
rs2075654	11:113418344-113418344	T	ENSG00000149295	ENST00000544518.5	Transcript	intron_variant
rs2734836	11:113420517-113420517	A	ENSG00000149295	ENST00000346454.7	Transcript	intron_variant
rs2734836	11:113420517-113420517	G	ENSG00000149295	ENST00000346454.7	Transcript	intron_variant
rs2734836	11:113420517-113420517	T	ENSG00000149295	ENST00000346454.7	Transcript	intron_variant
rs2734836	11:113420517-113420517	A	ENSG00000149295	ENST00000362072.8	Transcript	intron_variant
rs2734836	11:113420517-113420517	G	ENSG00000149295	ENST00000362072.8	Transcript	intron_variant
rs2734836	11:113420517-113420517	T	ENSG00000149295	ENST00000362072.8	Transcript	intron_variant
rs2734836	11:113420517-113420517	A	ENSG00000149295	ENST00000535984.1	Transcript	intron_variant,non_coding_transcript_variant
rs2734836	11:113420517-113420517	G	ENSG00000149295	ENST00000535984.1	Transcript	intron_variant,non_coding_transcript_variant
rs2734836	11:113420517-113420517	T	ENSG00000149295	ENST00000535984.1	Transcript	intron_variant,non_coding_transcript_variant
rs2734836	11:113420517-113420517	A	ENSG00000149295	ENST00000538967.5	Transcript	intron_variant
rs2734836	11:113420517-113420517	G	ENSG00000149295	ENST00000538967.5	Transcript	intron_variant
rs2734836	11:113420517-113420517	T	ENSG00000149295	ENST00000538967.5	Transcript	intron_variant
rs2734836	11:113420517-113420517	A	ENSG00000149295	ENST00000539420.1	Transcript	upstream_gene_variant
rs2734836	11:113420517-113420517	G	ENSG00000149295	ENST00000539420.1	Transcript	upstream_gene_variant
rs2734836	11:113420517-113420517	T	ENSG00000149295	ENST00000539420.1	Transcript	upstream_gene_variant
rs2734836	11:113420517-113420517	A	ENSG00000149295	ENST00000540600.5	Transcript	intron_variant,non_coding_transcript_variant
rs2734836	11:113420517-113420517	G	ENSG00000149295	ENST00000540600.5	Transcript	intron_variant,non_coding_transcript_variant
rs2734836	11:113420517-113420517	T	ENSG00000149295	ENST00000540600.5	Transcript	intron_variant,non_coding_transcript_variant
rs2734836	11:113420517-113420517	A	ENSG00000149295	ENST00000542616.1	Transcript	downstream_gene_variant
rs2734836	11:113420517-113420517	G	ENSG00000149295	ENST00000542616.1	Transcript	downstream_gene_variant
rs2734836	11:113420517-113420517	T	ENSG00000149295	ENST00000542616.1	Transcript	downstream_gene_variant
rs2734836	11:113420517-113420517	A	ENSG00000149295	ENST00000542968.5	Transcript	intron_variant
rs2734836	11:113420517-113420517	G	ENSG00000149295	ENST00000542968.5	Transcript	intron_variant
rs2734836	11:113420517-113420517	T	ENSG00000149295	ENST00000542968.5	Transcript	intron_variant
rs2734836	11:113420517-113420517	A	ENSG00000149295	ENST00000543292.1	Transcript	intron_variant
rs2734836	11:113420517-113420517	G	ENSG00000149295	ENST00000543292.1	Transcript	intron_variant
rs2734836	11:113420517-113420517	T	ENSG00000149295	ENST00000543292.1	Transcript	intron_variant
rs2734836	11:113420517-113420517	A	ENSG00000149295	ENST00000544518.5	Transcript	intron_variant
rs2734836	11:113420517-113420517	G	ENSG00000149295	ENST00000544518.5	Transcript	intron_variant
rs2734836	11:113420517-113420517	T	ENSG00000149295	ENST00000544518.5	Transcript	intron_variant
rs1800498	11:113420866-113420866	A	ENSG00000149295	ENST00000346454.7	Transcript	intron_variant
rs1800498	11:113420866-113420866	A	ENSG00000149295	ENST00000362072.8	Transcript	intron_variant
rs1800498	11:113420866-113420866	A	ENSG00000149295	ENST00000535984.1	Transcript	intron_variant,non_coding_transcript_variant
rs1800498	11:113420866-113420866	A	ENSG00000149295	ENST00000538967.5	Transcript	intron_variant
rs1800498	11:113420866-113420866	A	ENSG00000149295	ENST00000539420.1	Transcript	upstream_gene_variant
rs1800498	11:113420866-113420866	A	ENSG00000149295	ENST00000540600.5	Transcript	intron_variant,non_coding_transcript_variant
rs1800498	11:113420866-113420866	A	ENSG00000149295	ENST00000542616.1	Transcript	downstream_gene_variant
rs1800498	11:113420866-113420866	A	ENSG00000149295	ENST00000542968.5	Transcript	intron_variant
rs1800498	11:113420866-113420866	A	ENSG00000149295	ENST00000543292.1	Transcript	intron_variant
rs1800498	11:113420866-113420866	A	ENSG00000149295	ENST00000544518.5	Transcript	intron_variant
rs1076563	11:113425187-113425187	C	ENSG00000149295	ENST00000346454.7	Transcript	intron_variant
rs1076563	11:113425187-113425187	C	ENSG00000149295	ENST00000362072.8	Transcript	intron_variant
rs1076563	11:113425187-113425187	C	ENSG00000149295	ENST00000535984.1	Transcript	upstream_gene_variant
rs1076563	11:113425187-113425187	C	ENSG00000149295	ENST00000538967.5	Transcript	upstream_gene_variant
rs1076563	11:113425187-113425187	C	ENSG00000149295	ENST00000540600.5	Transcript	intron_variant,non_coding_transcript_variant
rs1076563	11:113425187-113425187	C	ENSG00000149295	ENST00000542616.1	Transcript	intron_variant
rs1076563	11:113425187-113425187	C	ENSG00000149295	ENST00000542968.5	Transcript	upstream_gene_variant
rs1076563	11:113425187-113425187	C	ENSG00000149295	ENST00000543292.1	Transcript	intron_variant
rs1076563	11:113425187-113425187	C	ENSG00000149295	ENST00000544518.5	Transcript	upstream_gene_variant
rs1079597	11:113425564-113425564	T	ENSG00000149295	ENST00000346454.7	Transcript	intron_variant
rs1079597	11:113425564-113425564	T	ENSG00000149295	ENST00000362072.8	Transcript	intron_variant
rs1079597	11:113425564-113425564	T	ENSG00000149295	ENST00000535984.1	Transcript	upstream_gene_variant
rs1079597	11:113425564-113425564	T	ENSG00000149295	ENST00000538967.5	Transcript	upstream_gene_variant
rs1079597	11:113425564-113425564	T	ENSG00000149295	ENST00000540600.5	Transcript	intron_variant,non_coding_transcript_variant
rs1079597	11:113425564-113425564	T	ENSG00000149295	ENST00000542616.1	Transcript	intron_variant
rs1079597	11:113425564-113425564	T	ENSG00000149295	ENST00000542968.5	Transcript	upstream_gene_variant
rs1079597	11:113425564-113425564	T	ENSG00000149295	ENST00000543292.1	Transcript	intron_variant
rs1079597	11:113425564-113425564	T	ENSG00000149295	ENST00000544518.5	Transcript	upstream_gene_variant
rs1079597	11:113425564-113425564	T	ENSG00000149295	ENST00000346454.7	Transcript	intron_variant
rs1079597	11:113425564-113425564	T	ENSG00000149295	ENST00000362072.8	Transcript	intron_variant
rs1079597	11:113425564-113425564	T	ENSG00000149295	ENST00000535984.1	Transcript	upstream_gene_variant
rs1079597	11:113425564-113425564	T	ENSG00000149295	ENST00000538967.5	Transcript	upstream_gene_variant
rs1079597	11:113425564-113425564	T	ENSG00000149295	ENST00000540600.5	Transcript	intron_variant,non_coding_transcript_variant
rs1079597	11:113425564-113425564	T	ENSG00000149295	ENST00000542616.1	Transcript	intron_variant
rs1079597	11:113425564-113425564	T	ENSG00000149295	ENST00000542968.5	Transcript	upstream_gene_variant
rs1079597	11:113425564-113425564	T	ENSG00000149295	ENST00000543292.1	Transcript	intron_variant
rs1079597	11:113425564-113425564	T	ENSG00000149295	ENST00000544518.5	Transcript	upstream_gene_variant
rs1125394	11:113426463-113426463	C	ENSG00000149295	ENST00000346454.7	Transcript	intron_variant
rs1125394	11:113426463-113426463	C	ENSG00000149295	ENST00000362072.8	Transcript	intron_variant
rs1125394	11:113426463-113426463	C	ENSG00000149295	ENST00000535984.1	Transcript	upstream_gene_variant
rs1125394	11:113426463-113426463	C	ENSG00000149295	ENST00000538967.5	Transcript	upstream_gene_variant
rs1125394	11:113426463-113426463	C	ENSG00000149295	ENST00000540600.5	Transcript	intron_variant,non_coding_transcript_variant
rs1125394	11:113426463-113426463	C	ENSG00000149295	ENST00000542616.1	Transcript	intron_variant
rs1125394	11:113426463-113426463	C	ENSG00000149295	ENST00000542968.5	Transcript	upstream_gene_variant
rs1125394	11:113426463-113426463	C	ENSG00000149295	ENST00000543292.1	Transcript	intron_variant
rs1125394	11:113426463-113426463	C	ENSG00000149295	ENST00000544518.5	Transcript	upstream_gene_variant
rs11214613	11:113464537-113464537	C	ENSG00000149295	ENST00000346454.7	Transcript	intron_variant
rs11214613	11:113464537-113464537	G	ENSG00000149295	ENST00000346454.7	Transcript	intron_variant
rs11214613	11:113464537-113464537	T	ENSG00000149295	ENST00000346454.7	Transcript	intron_variant
rs11214613	11:113464537-113464537	C	ENSG00000149295	ENST00000362072.8	Transcript	intron_variant
rs11214613	11:113464537-113464537	G	ENSG00000149295	ENST00000362072.8	Transcript	intron_variant
rs11214613	11:113464537-113464537	T	ENSG00000149295	ENST00000362072.8	Transcript	intron_variant
rs11214613	11:113464537-113464537	C	ENSG00000149295	ENST00000540600.5	Transcript	intron_variant,non_coding_transcript_variant
rs11214613	11:113464537-113464537	G	ENSG00000149295	ENST00000540600.5	Transcript	intron_variant,non_coding_transcript_variant
rs11214613	11:113464537-113464537	T	ENSG00000149295	ENST00000540600.5	Transcript	intron_variant,non_coding_transcript_variant
rs11214613	11:113464537-113464537	C	ENSG00000149295	ENST00000542616.1	Transcript	intron_variant
rs11214613	11:113464537-113464537	G	ENSG00000149295	ENST00000542616.1	Transcript	intron_variant
rs11214613	11:113464537-113464537	T	ENSG00000149295	ENST00000542616.1	Transcript	intron_variant
rs11214613	11:113464537-113464537	C	-	ENSR00001187564	RegulatoryFeature	regulatory_region_variant
rs11214613	11:113464537-113464537	G	-	ENSR00001187564	RegulatoryFeature	regulatory_region_variant
rs11214613	11:113464537-113464537	T	-	ENSR00001187564	RegulatoryFeature	regulatory_region_variant
rs1799732	11:113475530-113475530	GG	ENSG00000149295	ENST00000346454.7	Transcript	upstream_gene_variant
rs1799732	11:113475530-113475530	GG	ENSG00000149295	ENST00000362072.8	Transcript	upstream_gene_variant
rs1799732	11:113475530-113475530	GG	ENSG00000149295	ENST00000540600.5	Transcript	intron_variant,non_coding_transcript_variant
rs1799732	11:113475530-113475530	GG	ENSG00000149295	ENST00000542616.1	Transcript	upstream_gene_variant
rs1799732	11:113475530-113475530	GG	-	ENSR00000442767	RegulatoryFeature	regulatory_region_variant
rs1799732	11:113475530-113475530	GG	ENSG00000149295	ENST00000346454.7	Transcript	upstream_gene_variant
rs1799732	11:113475530-113475530	GG	ENSG00000149295	ENST00000362072.8	Transcript	upstream_gene_variant
rs1799732	11:113475530-113475530	GG	ENSG00000149295	ENST00000540600.5	Transcript	intron_variant,non_coding_transcript_variant
rs1799732	11:113475530-113475530	GG	ENSG00000149295	ENST00000542616.1	Transcript	upstream_gene_variant
rs1799732	11:113475530-113475530	GG	-	ENSR00000442767	RegulatoryFeature	regulatory_region_variant
rs6589377	11:113485014-113485014	A	-	-	-	intergenic_variant
rs6589377	11:113485014-113485014	T	-	-	-	intergenic_variant
rs4073543	12:5500500-5500500	A	ENSG00000185652	ENST00000535299.5	Transcript	intron_variant,non_coding_transcript_variant
rs4073543	12:5500500-5500500	C	ENSG00000185652	ENST00000535299.5	Transcript	intron_variant,non_coding_transcript_variant
rs4073543	12:5500500-5500500	A	-	ENSR00000964527	RegulatoryFeature	regulatory_region_variant
rs4073543	12:5500500-5500500	C	-	ENSR00000964527	RegulatoryFeature	regulatory_region_variant
rs2133896	12:99455122-99455122	T	ENSG00000185046	ENST00000547010.5	Transcript	intron_variant
rs2133896	12:99455122-99455122	T	ENSG00000185046	ENST00000547776.6	Transcript	intron_variant
rs2133896	12:99455122-99455122	T	ENSG00000185046	ENST00000549866.5	Transcript	intron_variant
rs2133896	12:99455122-99455122	T	ENSG00000185046	ENST00000683438.2	Transcript	intron_variant
rs2133896	12:99455122-99455122	T	-	ENSR00000467307	RegulatoryFeature	regulatory_region_variant
rs6314	13:46834899-46834899	A	ENSG00000102468	ENST00000542664.4	Transcript	missense_variant
rs6314	13:46834899-46834899	A	ENSG00000102468	ENST00000543956.5	Transcript	missense_variant
rs6561332	13:46845685-46845685	A	ENSG00000102468	ENST00000542664.4	Transcript	intron_variant
rs6561332	13:46845685-46845685	T	ENSG00000102468	ENST00000542664.4	Transcript	intron_variant
rs6561332	13:46845685-46845685	A	ENSG00000102468	ENST00000543956.5	Transcript	intron_variant
rs6561332	13:46845685-46845685	T	ENSG00000102468	ENST00000543956.5	Transcript	intron_variant
rs6561333	13:46846177-46846177	A	ENSG00000102468	ENST00000542664.4	Transcript	intron_variant
rs6561333	13:46846177-46846177	C	ENSG00000102468	ENST00000542664.4	Transcript	intron_variant
rs6561333	13:46846177-46846177	A	ENSG00000102468	ENST00000543956.5	Transcript	intron_variant
rs6561333	13:46846177-46846177	C	ENSG00000102468	ENST00000543956.5	Transcript	intron_variant
rs6313	13:46895805-46895805	A	ENSG00000102468	ENST00000542664.4	Transcript	synonymous_variant
rs6313	13:46895805-46895805	C	ENSG00000102468	ENST00000542664.4	Transcript	synonymous_variant
rs6313	13:46895805-46895805	A	ENSG00000102468	ENST00000543956.5	Transcript	intron_variant
rs6313	13:46895805-46895805	C	ENSG00000102468	ENST00000543956.5	Transcript	intron_variant
rs6313	13:46895805-46895805	A	ENSG00000102468	ENST00000612998.1	Transcript	synonymous_variant
rs6313	13:46895805-46895805	C	ENSG00000102468	ENST00000612998.1	Transcript	synonymous_variant
rs6313	13:46895805-46895805	A	-	ENSR00001196540	RegulatoryFeature	regulatory_region_variant
rs6313	13:46895805-46895805	C	-	ENSR00001196540	RegulatoryFeature	regulatory_region_variant
rs6311	13:46897343-46897343	A	ENSG00000102468	ENST00000542664.4	Transcript	upstream_gene_variant
rs6311	13:46897343-46897343	T	ENSG00000102468	ENST00000542664.4	Transcript	upstream_gene_variant
rs6311	13:46897343-46897343	A	ENSG00000102468	ENST00000543956.5	Transcript	upstream_gene_variant
rs6311	13:46897343-46897343	T	ENSG00000102468	ENST00000543956.5	Transcript	upstream_gene_variant
rs6311	13:46897343-46897343	A	ENSG00000102468	ENST00000612998.1	Transcript	upstream_gene_variant
rs6311	13:46897343-46897343	T	ENSG00000102468	ENST00000612998.1	Transcript	upstream_gene_variant
rs6311	13:46897343-46897343	A	-	ENSR00001196540	RegulatoryFeature	regulatory_region_variant
rs6311	13:46897343-46897343	T	-	ENSR00001196540	RegulatoryFeature	regulatory_region_variant
rs7162140	15:34018399-34018399	G	ENSG00000169857	ENST00000306730.8	Transcript	intron_variant
rs7162140	15:34018399-34018399	T	ENSG00000169857	ENST00000306730.8	Transcript	intron_variant
rs7162140	15:34018399-34018399	G	ENSG00000184984	ENST00000383263.7	Transcript	intron_variant
rs7162140	15:34018399-34018399	T	ENSG00000184984	ENST00000383263.7	Transcript	intron_variant
rs7162140	15:34018399-34018399	G	ENSG00000184984	ENST00000557872.1	Transcript	5_prime_UTR_variant
rs7162140	15:34018399-34018399	T	ENSG00000184984	ENST00000557872.1	Transcript	5_prime_UTR_variant
rs7162140	15:34018399-34018399	G	ENSG00000184984	ENST00000560035.1	Transcript	intron_variant
rs7162140	15:34018399-34018399	T	ENSG00000184984	ENST00000560035.1	Transcript	intron_variant
rs7162140	15:34018399-34018399	G	ENSG00000169857	ENST00000675287.1	Transcript	intron_variant,non_coding_transcript_variant
rs7162140	15:34018399-34018399	T	ENSG00000169857	ENST00000675287.1	Transcript	intron_variant,non_coding_transcript_variant
rs7162140	15:34018399-34018399	G	-	ENSR00000990942	RegulatoryFeature	regulatory_region_variant
rs7162140	15:34018399-34018399	T	-	ENSR00000990942	RegulatoryFeature	regulatory_region_variant
rs588765	15:78573083-78573083	A	ENSG00000169684	ENST00000299565.9	Transcript	intron_variant
rs588765	15:78573083-78573083	C	ENSG00000169684	ENST00000299565.9	Transcript	intron_variant
rs588765	15:78573083-78573083	G	ENSG00000169684	ENST00000299565.9	Transcript	intron_variant
rs588765	15:78573083-78573083	A	ENSG00000169684	ENST00000559554.5	Transcript	intron_variant
rs588765	15:78573083-78573083	C	ENSG00000169684	ENST00000559554.5	Transcript	intron_variant
rs588765	15:78573083-78573083	G	ENSG00000169684	ENST00000559554.5	Transcript	intron_variant
rs16969968	15:78590583-78590583	A	ENSG00000169684	ENST00000299565.9	Transcript	missense_variant
rs16969968	15:78590583-78590583	A	ENSG00000080644	ENST00000326828.6	Transcript	downstream_gene_variant
rs16969968	15:78590583-78590583	A	ENSG00000080644	ENST00000348639.7	Transcript	downstream_gene_variant
rs16969968	15:78590583-78590583	A	ENSG00000169684	ENST00000394802.4	Transcript	intron_variant
rs16969968	15:78590583-78590583	A	ENSG00000080644	ENST00000559002.5	Transcript	downstream_gene_variant
rs16969968	15:78590583-78590583	A	ENSG00000169684	ENST00000559554.5	Transcript	intron_variant
rs16969968	15:78590583-78590583	A	ENSG00000169684	ENST00000559576.1	Transcript	intron_variant
rs16969968	15:78590583-78590583	A	ENSG00000080644	ENST00000559658.5	Transcript	downstream_gene_variant
rs16969968	15:78590583-78590583	A	ENSG00000261762	ENST00000567141.1	Transcript	non_coding_transcript_exon_variant
rs514743	15:78591885-78591885	A	ENSG00000169684	ENST00000299565.9	Transcript	intron_variant
rs514743	15:78591885-78591885	C	ENSG00000169684	ENST00000299565.9	Transcript	intron_variant
rs514743	15:78591885-78591885	G	ENSG00000169684	ENST00000299565.9	Transcript	intron_variant
rs514743	15:78591885-78591885	A	ENSG00000080644	ENST00000326828.6	Transcript	downstream_gene_variant
rs514743	15:78591885-78591885	C	ENSG00000080644	ENST00000326828.6	Transcript	downstream_gene_variant
rs514743	15:78591885-78591885	G	ENSG00000080644	ENST00000326828.6	Transcript	downstream_gene_variant
rs514743	15:78591885-78591885	A	ENSG00000080644	ENST00000348639.7	Transcript	downstream_gene_variant
rs514743	15:78591885-78591885	C	ENSG00000080644	ENST00000348639.7	Transcript	downstream_gene_variant
rs514743	15:78591885-78591885	G	ENSG00000080644	ENST00000348639.7	Transcript	downstream_gene_variant
rs514743	15:78591885-78591885	A	ENSG00000169684	ENST00000394802.4	Transcript	intron_variant
rs514743	15:78591885-78591885	C	ENSG00000169684	ENST00000394802.4	Transcript	intron_variant
rs514743	15:78591885-78591885	G	ENSG00000169684	ENST00000394802.4	Transcript	intron_variant
rs514743	15:78591885-78591885	A	ENSG00000080644	ENST00000559002.5	Transcript	downstream_gene_variant
rs514743	15:78591885-78591885	C	ENSG00000080644	ENST00000559002.5	Transcript	downstream_gene_variant
rs514743	15:78591885-78591885	G	ENSG00000080644	ENST00000559002.5	Transcript	downstream_gene_variant
rs514743	15:78591885-78591885	A	ENSG00000169684	ENST00000559554.5	Transcript	intron_variant
rs514743	15:78591885-78591885	C	ENSG00000169684	ENST00000559554.5	Transcript	intron_variant
rs514743	15:78591885-78591885	G	ENSG00000169684	ENST00000559554.5	Transcript	intron_variant
rs514743	15:78591885-78591885	A	ENSG00000169684	ENST00000559576.1	Transcript	intron_variant
rs514743	15:78591885-78591885	C	ENSG00000169684	ENST00000559576.1	Transcript	intron_variant
rs514743	15:78591885-78591885	G	ENSG00000169684	ENST00000559576.1	Transcript	intron_variant
rs514743	15:78591885-78591885	A	ENSG00000080644	ENST00000559658.5	Transcript	downstream_gene_variant
rs514743	15:78591885-78591885	C	ENSG00000080644	ENST00000559658.5	Transcript	downstream_gene_variant
rs514743	15:78591885-78591885	G	ENSG00000080644	ENST00000559658.5	Transcript	downstream_gene_variant
rs514743	15:78591885-78591885	A	ENSG00000261762	ENST00000567141.1	Transcript	upstream_gene_variant
rs514743	15:78591885-78591885	C	ENSG00000261762	ENST00000567141.1	Transcript	upstream_gene_variant
rs514743	15:78591885-78591885	G	ENSG00000261762	ENST00000567141.1	Transcript	upstream_gene_variant
rs660652	15:78595490-78595490	C	ENSG00000169684	ENST00000299565.9	Transcript	downstream_gene_variant
rs660652	15:78595490-78595490	G	ENSG00000169684	ENST00000299565.9	Transcript	downstream_gene_variant
rs660652	15:78595490-78595490	T	ENSG00000169684	ENST00000299565.9	Transcript	downstream_gene_variant
rs660652	15:78595490-78595490	C	ENSG00000080644	ENST00000326828.6	Transcript	3_prime_UTR_variant
rs660652	15:78595490-78595490	G	ENSG00000080644	ENST00000326828.6	Transcript	3_prime_UTR_variant
rs660652	15:78595490-78595490	T	ENSG00000080644	ENST00000326828.6	Transcript	3_prime_UTR_variant
rs660652	15:78595490-78595490	C	ENSG00000080644	ENST00000348639.7	Transcript	intron_variant
rs660652	15:78595490-78595490	G	ENSG00000080644	ENST00000348639.7	Transcript	intron_variant
rs660652	15:78595490-78595490	T	ENSG00000080644	ENST00000348639.7	Transcript	intron_variant
rs660652	15:78595490-78595490	C	ENSG00000169684	ENST00000394802.4	Transcript	downstream_gene_variant
rs660652	15:78595490-78595490	G	ENSG00000169684	ENST00000394802.4	Transcript	downstream_gene_variant
rs660652	15:78595490-78595490	T	ENSG00000169684	ENST00000394802.4	Transcript	downstream_gene_variant
rs660652	15:78595490-78595490	C	ENSG00000080644	ENST00000559002.5	Transcript	intron_variant,non_coding_transcript_variant
rs660652	15:78595490-78595490	G	ENSG00000080644	ENST00000559002.5	Transcript	intron_variant,non_coding_transcript_variant
rs660652	15:78595490-78595490	T	ENSG00000080644	ENST00000559002.5	Transcript	intron_variant,non_coding_transcript_variant
rs660652	15:78595490-78595490	C	ENSG00000169684	ENST00000559554.5	Transcript	downstream_gene_variant
rs660652	15:78595490-78595490	G	ENSG00000169684	ENST00000559554.5	Transcript	downstream_gene_variant
rs660652	15:78595490-78595490	T	ENSG00000169684	ENST00000559554.5	Transcript	downstream_gene_variant
rs660652	15:78595490-78595490	C	ENSG00000169684	ENST00000559576.1	Transcript	downstream_gene_variant
rs660652	15:78595490-78595490	G	ENSG00000169684	ENST00000559576.1	Transcript	downstream_gene_variant
rs660652	15:78595490-78595490	T	ENSG00000169684	ENST00000559576.1	Transcript	downstream_gene_variant
rs660652	15:78595490-78595490	C	ENSG00000080644	ENST00000559658.5	Transcript	intron_variant,NMD_transcript_variant
rs660652	15:78595490-78595490	G	ENSG00000080644	ENST00000559658.5	Transcript	intron_variant,NMD_transcript_variant
rs660652	15:78595490-78595490	T	ENSG00000080644	ENST00000559658.5	Transcript	intron_variant,NMD_transcript_variant
rs660652	15:78595490-78595490	C	ENSG00000261762	ENST00000567141.1	Transcript	upstream_gene_variant
rs660652	15:78595490-78595490	G	ENSG00000261762	ENST00000567141.1	Transcript	upstream_gene_variant
rs660652	15:78595490-78595490	T	ENSG00000261762	ENST00000567141.1	Transcript	upstream_gene_variant
rs660652	15:78595490-78595490	C	ENSG00000279421	ENST00000624172.1	Transcript	downstream_gene_variant
rs660652	15:78595490-78595490	G	ENSG00000279421	ENST00000624172.1	Transcript	downstream_gene_variant
rs660652	15:78595490-78595490	T	ENSG00000279421	ENST00000624172.1	Transcript	downstream_gene_variant
rs660652	15:78595490-78595490	C	ENSG00000169684	ENST00000299565.9	Transcript	downstream_gene_variant
rs660652	15:78595490-78595490	G	ENSG00000169684	ENST00000299565.9	Transcript	downstream_gene_variant
rs660652	15:78595490-78595490	T	ENSG00000169684	ENST00000299565.9	Transcript	downstream_gene_variant
rs660652	15:78595490-78595490	C	ENSG00000080644	ENST00000326828.6	Transcript	3_prime_UTR_variant
rs660652	15:78595490-78595490	G	ENSG00000080644	ENST00000326828.6	Transcript	3_prime_UTR_variant
rs660652	15:78595490-78595490	T	ENSG00000080644	ENST00000326828.6	Transcript	3_prime_UTR_variant
rs660652	15:78595490-78595490	C	ENSG00000080644	ENST00000348639.7	Transcript	intron_variant
rs660652	15:78595490-78595490	G	ENSG00000080644	ENST00000348639.7	Transcript	intron_variant
rs660652	15:78595490-78595490	T	ENSG00000080644	ENST00000348639.7	Transcript	intron_variant
rs660652	15:78595490-78595490	C	ENSG00000169684	ENST00000394802.4	Transcript	downstream_gene_variant
rs660652	15:78595490-78595490	G	ENSG00000169684	ENST00000394802.4	Transcript	downstream_gene_variant
rs660652	15:78595490-78595490	T	ENSG00000169684	ENST00000394802.4	Transcript	downstream_gene_variant
rs660652	15:78595490-78595490	C	ENSG00000080644	ENST00000559002.5	Transcript	intron_variant,non_coding_transcript_variant
rs660652	15:78595490-78595490	G	ENSG00000080644	ENST00000559002.5	Transcript	intron_variant,non_coding_transcript_variant
rs660652	15:78595490-78595490	T	ENSG00000080644	ENST00000559002.5	Transcript	intron_variant,non_coding_transcript_variant
rs660652	15:78595490-78595490	C	ENSG00000169684	ENST00000559554.5	Transcript	downstream_gene_variant
rs660652	15:78595490-78595490	G	ENSG00000169684	ENST00000559554.5	Transcript	downstream_gene_variant
rs660652	15:78595490-78595490	T	ENSG00000169684	ENST00000559554.5	Transcript	downstream_gene_variant
rs660652	15:78595490-78595490	C	ENSG00000169684	ENST00000559576.1	Transcript	downstream_gene_variant
rs660652	15:78595490-78595490	G	ENSG00000169684	ENST00000559576.1	Transcript	downstream_gene_variant
rs660652	15:78595490-78595490	T	ENSG00000169684	ENST00000559576.1	Transcript	downstream_gene_variant
rs660652	15:78595490-78595490	C	ENSG00000080644	ENST00000559658.5	Transcript	intron_variant,NMD_transcript_variant
rs660652	15:78595490-78595490	G	ENSG00000080644	ENST00000559658.5	Transcript	intron_variant,NMD_transcript_variant
rs660652	15:78595490-78595490	T	ENSG00000080644	ENST00000559658.5	Transcript	intron_variant,NMD_transcript_variant
rs660652	15:78595490-78595490	C	ENSG00000261762	ENST00000567141.1	Transcript	upstream_gene_variant
rs660652	15:78595490-78595490	G	ENSG00000261762	ENST00000567141.1	Transcript	upstream_gene_variant
rs660652	15:78595490-78595490	T	ENSG00000261762	ENST00000567141.1	Transcript	upstream_gene_variant
rs660652	15:78595490-78595490	C	ENSG00000279421	ENST00000624172.1	Transcript	downstream_gene_variant
rs660652	15:78595490-78595490	G	ENSG00000279421	ENST00000624172.1	Transcript	downstream_gene_variant
rs660652	15:78595490-78595490	T	ENSG00000279421	ENST00000624172.1	Transcript	downstream_gene_variant
rs660652	15:78595490-78595490	C	ENSG00000169684	ENST00000299565.9	Transcript	downstream_gene_variant
rs660652	15:78595490-78595490	G	ENSG00000169684	ENST00000299565.9	Transcript	downstream_gene_variant
rs660652	15:78595490-78595490	T	ENSG00000169684	ENST00000299565.9	Transcript	downstream_gene_variant
rs660652	15:78595490-78595490	C	ENSG00000080644	ENST00000326828.6	Transcript	3_prime_UTR_variant
rs660652	15:78595490-78595490	G	ENSG00000080644	ENST00000326828.6	Transcript	3_prime_UTR_variant
rs660652	15:78595490-78595490	T	ENSG00000080644	ENST00000326828.6	Transcript	3_prime_UTR_variant
rs660652	15:78595490-78595490	C	ENSG00000080644	ENST00000348639.7	Transcript	intron_variant
rs660652	15:78595490-78595490	G	ENSG00000080644	ENST00000348639.7	Transcript	intron_variant
rs660652	15:78595490-78595490	T	ENSG00000080644	ENST00000348639.7	Transcript	intron_variant
rs660652	15:78595490-78595490	C	ENSG00000169684	ENST00000394802.4	Transcript	downstream_gene_variant
rs660652	15:78595490-78595490	G	ENSG00000169684	ENST00000394802.4	Transcript	downstream_gene_variant
rs660652	15:78595490-78595490	T	ENSG00000169684	ENST00000394802.4	Transcript	downstream_gene_variant
rs660652	15:78595490-78595490	C	ENSG00000080644	ENST00000559002.5	Transcript	intron_variant,non_coding_transcript_variant
rs660652	15:78595490-78595490	G	ENSG00000080644	ENST00000559002.5	Transcript	intron_variant,non_coding_transcript_variant
rs660652	15:78595490-78595490	T	ENSG00000080644	ENST00000559002.5	Transcript	intron_variant,non_coding_transcript_variant
rs660652	15:78595490-78595490	C	ENSG00000169684	ENST00000559554.5	Transcript	downstream_gene_variant
rs660652	15:78595490-78595490	G	ENSG00000169684	ENST00000559554.5	Transcript	downstream_gene_variant
rs660652	15:78595490-78595490	T	ENSG00000169684	ENST00000559554.5	Transcript	downstream_gene_variant
rs660652	15:78595490-78595490	C	ENSG00000169684	ENST00000559576.1	Transcript	downstream_gene_variant
rs660652	15:78595490-78595490	G	ENSG00000169684	ENST00000559576.1	Transcript	downstream_gene_variant
rs660652	15:78595490-78595490	T	ENSG00000169684	ENST00000559576.1	Transcript	downstream_gene_variant
rs660652	15:78595490-78595490	C	ENSG00000080644	ENST00000559658.5	Transcript	intron_variant,NMD_transcript_variant
rs660652	15:78595490-78595490	G	ENSG00000080644	ENST00000559658.5	Transcript	intron_variant,NMD_transcript_variant
rs660652	15:78595490-78595490	T	ENSG00000080644	ENST00000559658.5	Transcript	intron_variant,NMD_transcript_variant
rs660652	15:78595490-78595490	C	ENSG00000261762	ENST00000567141.1	Transcript	upstream_gene_variant
rs660652	15:78595490-78595490	G	ENSG00000261762	ENST00000567141.1	Transcript	upstream_gene_variant
rs660652	15:78595490-78595490	T	ENSG00000261762	ENST00000567141.1	Transcript	upstream_gene_variant
rs660652	15:78595490-78595490	C	ENSG00000279421	ENST00000624172.1	Transcript	downstream_gene_variant
rs660652	15:78595490-78595490	G	ENSG00000279421	ENST00000624172.1	Transcript	downstream_gene_variant
rs660652	15:78595490-78595490	T	ENSG00000279421	ENST00000624172.1	Transcript	downstream_gene_variant
rs1051730	15:78601997-78601997	A	ENSG00000080644	ENST00000326828.6	Transcript	synonymous_variant
rs1051730	15:78601997-78601997	A	ENSG00000080644	ENST00000348639.7	Transcript	synonymous_variant
rs1051730	15:78601997-78601997	A	ENSG00000080644	ENST00000558903.1	Transcript	non_coding_transcript_exon_variant
rs1051730	15:78601997-78601997	A	ENSG00000080644	ENST00000559658.5	Transcript	synonymous_variant,NMD_transcript_variant
rs1051730	15:78601997-78601997	A	ENSG00000279421	ENST00000624172.1	Transcript	upstream_gene_variant
rs6495308	15:78615314-78615314	C	ENSG00000080644	ENST00000326828.6	Transcript	intron_variant
rs6495308	15:78615314-78615314	G	ENSG00000080644	ENST00000326828.6	Transcript	intron_variant
rs6495308	15:78615314-78615314	C	ENSG00000080644	ENST00000348639.7	Transcript	intron_variant
rs6495308	15:78615314-78615314	G	ENSG00000080644	ENST00000348639.7	Transcript	intron_variant
rs6495308	15:78615314-78615314	C	ENSG00000080644	ENST00000559080.1	Transcript	downstream_gene_variant
rs6495308	15:78615314-78615314	G	ENSG00000080644	ENST00000559080.1	Transcript	downstream_gene_variant
rs6495308	15:78615314-78615314	C	ENSG00000080644	ENST00000559658.5	Transcript	intron_variant,NMD_transcript_variant
rs6495308	15:78615314-78615314	G	ENSG00000080644	ENST00000559658.5	Transcript	intron_variant,NMD_transcript_variant
rs6495308	15:78615314-78615314	C	ENSG00000080644	ENST00000559941.1	Transcript	downstream_gene_variant
rs6495308	15:78615314-78615314	G	ENSG00000080644	ENST00000559941.1	Transcript	downstream_gene_variant
rs6495308	15:78615314-78615314	C	ENSG00000080644	ENST00000561128.1	Transcript	downstream_gene_variant
rs6495308	15:78615314-78615314	G	ENSG00000080644	ENST00000561128.1	Transcript	downstream_gene_variant
rs12443170	15:78615394-78615394	A	ENSG00000080644	ENST00000326828.6	Transcript	intron_variant
rs12443170	15:78615394-78615394	A	ENSG00000080644	ENST00000348639.7	Transcript	intron_variant
rs12443170	15:78615394-78615394	A	ENSG00000080644	ENST00000559080.1	Transcript	downstream_gene_variant
rs12443170	15:78615394-78615394	A	ENSG00000080644	ENST00000559658.5	Transcript	intron_variant,NMD_transcript_variant
rs12443170	15:78615394-78615394	A	ENSG00000080644	ENST00000559941.1	Transcript	downstream_gene_variant
rs12443170	15:78615394-78615394	A	ENSG00000080644	ENST00000561128.1	Transcript	downstream_gene_variant
rs12595249	15:88056832-88056832	C	ENSG00000140538	ENST00000317501.9	Transcript	intron_variant
rs12595249	15:88056832-88056832	C	ENSG00000140538	ENST00000357724.6	Transcript	intron_variant
rs12595249	15:88056832-88056832	C	ENSG00000140538	ENST00000394480.6	Transcript	intron_variant
rs12595249	15:88056832-88056832	C	ENSG00000140538	ENST00000542733.6	Transcript	intron_variant
rs12595249	15:88056832-88056832	C	ENSG00000140538	ENST00000557856.5	Transcript	intron_variant
rs12595249	15:88056832-88056832	C	ENSG00000140538	ENST00000558306.1	Transcript	intron_variant,NMD_transcript_variant
rs12595249	15:88056832-88056832	C	ENSG00000140538	ENST00000558676.5	Transcript	intron_variant
rs12595249	15:88056832-88056832	C	ENSG00000140538	ENST00000626019.2	Transcript	intron_variant
rs12595249	15:88056832-88056832	C	ENSG00000140538	ENST00000629765.3	Transcript	intron_variant
rs12595249	15:88056832-88056832	C	ENSG00000140538	ENST00000695462.1	Transcript	intron_variant
rs12595249	15:88056832-88056832	C	ENSG00000140538	ENST00000695463.1	Transcript	intron_variant
rs744994	15:88259704-88259704	A	ENSG00000140538	ENST00000317501.9	Transcript	upstream_gene_variant
rs744994	15:88259704-88259704	A	ENSG00000140538	ENST00000357724.6	Transcript	upstream_gene_variant
rs744994	15:88259704-88259704	A	ENSG00000140538	ENST00000394480.6	Transcript	upstream_gene_variant
rs744994	15:88259704-88259704	A	ENSG00000140538	ENST00000557856.5	Transcript	upstream_gene_variant
rs744994	15:88259704-88259704	A	ENSG00000140538	ENST00000558676.5	Transcript	upstream_gene_variant
rs744994	15:88259704-88259704	A	ENSG00000260305	ENST00000569588.1	Transcript	intron_variant,non_coding_transcript_variant
rs744994	15:88259704-88259704	A	ENSG00000140538	ENST00000626019.2	Transcript	upstream_gene_variant
rs744994	15:88259704-88259704	A	ENSG00000140538	ENST00000629765.3	Transcript	upstream_gene_variant
rs744994	15:88259704-88259704	A	ENSG00000140538	ENST00000695462.1	Transcript	upstream_gene_variant
rs744994	15:88259704-88259704	A	ENSG00000140538	ENST00000695463.1	Transcript	upstream_gene_variant
rs998636	15:88268099-88268099	C	ENSG00000260305	ENST00000569588.1	Transcript	intron_variant,non_coding_transcript_variant
rs2066713	17:30224647-30224647	A	ENSG00000108576	ENST00000261707.7	Transcript	intron_variant
rs2066713	17:30224647-30224647	A	ENSG00000108576	ENST00000394821.2	Transcript	intron_variant
rs2066713	17:30224647-30224647	A	ENSG00000108576	ENST00000401766.6	Transcript	intron_variant
rs2066713	17:30224647-30224647	A	ENSG00000108576	ENST00000650711.1	Transcript	intron_variant
rs2066713	17:30224647-30224647	A	-	ENSR00001008290	RegulatoryFeature	regulatory_region_variant
rs879606	17:39625596-39625596	G	ENSG00000131771	ENST00000254079.9	Transcript	upstream_gene_variant
rs879606	17:39625596-39625596	G	ENSG00000131771	ENST00000394265.5	Transcript	upstream_gene_variant
rs879606	17:39625596-39625596	G	ENSG00000131771	ENST00000394267.2	Transcript	upstream_gene_variant
rs879606	17:39625596-39625596	G	ENSG00000214546	ENST00000398554.1	Transcript	downstream_gene_variant
rs879606	17:39625596-39625596	G	ENSG00000131771	ENST00000492037.5	Transcript	upstream_gene_variant
rs879606	17:39625596-39625596	G	ENSG00000131771	ENST00000579000.5	Transcript	upstream_gene_variant
rs879606	17:39625596-39625596	G	ENSG00000131771	ENST00000580772.1	Transcript	upstream_gene_variant
rs879606	17:39625596-39625596	G	ENSG00000131771	ENST00000580825.5	Transcript	upstream_gene_variant
rs879606	17:39625596-39625596	G	ENSG00000131771	ENST00000582680.5	Transcript	upstream_gene_variant
rs879606	17:39625596-39625596	G	ENSG00000131771	ENST00000583446.5	Transcript	upstream_gene_variant
rs879606	17:39625596-39625596	G	ENSG00000214546	ENST00000662516.1	Transcript	downstream_gene_variant
rs2271309	17:39628737-39628737	A	ENSG00000131771	ENST00000254079.9	Transcript	intron_variant
rs2271309	17:39628737-39628737	T	ENSG00000131771	ENST00000254079.9	Transcript	intron_variant
rs2271309	17:39628737-39628737	A	ENSG00000131771	ENST00000394265.5	Transcript	intron_variant
rs2271309	17:39628737-39628737	T	ENSG00000131771	ENST00000394265.5	Transcript	intron_variant
rs2271309	17:39628737-39628737	A	ENSG00000131771	ENST00000394267.2	Transcript	intron_variant
rs2271309	17:39628737-39628737	T	ENSG00000131771	ENST00000394267.2	Transcript	intron_variant
rs2271309	17:39628737-39628737	A	ENSG00000131771	ENST00000492037.5	Transcript	upstream_gene_variant
rs2271309	17:39628737-39628737	T	ENSG00000131771	ENST00000492037.5	Transcript	upstream_gene_variant
rs2271309	17:39628737-39628737	A	ENSG00000131771	ENST00000579000.5	Transcript	intron_variant
rs2271309	17:39628737-39628737	T	ENSG00000131771	ENST00000579000.5	Transcript	intron_variant
rs2271309	17:39628737-39628737	A	ENSG00000131771	ENST00000580029.1	Transcript	upstream_gene_variant
rs2271309	17:39628737-39628737	T	ENSG00000131771	ENST00000580029.1	Transcript	upstream_gene_variant
rs2271309	17:39628737-39628737	A	ENSG00000131771	ENST00000580772.1	Transcript	intron_variant,non_coding_transcript_variant
rs2271309	17:39628737-39628737	T	ENSG00000131771	ENST00000580772.1	Transcript	intron_variant,non_coding_transcript_variant
rs2271309	17:39628737-39628737	A	ENSG00000131771	ENST00000580825.5	Transcript	intron_variant
rs2271309	17:39628737-39628737	T	ENSG00000131771	ENST00000580825.5	Transcript	intron_variant
rs2271309	17:39628737-39628737	A	ENSG00000131771	ENST00000582680.5	Transcript	intron_variant
rs2271309	17:39628737-39628737	T	ENSG00000131771	ENST00000582680.5	Transcript	intron_variant
rs2271309	17:39628737-39628737	A	ENSG00000131771	ENST00000583446.5	Transcript	upstream_gene_variant
rs2271309	17:39628737-39628737	T	ENSG00000131771	ENST00000583446.5	Transcript	upstream_gene_variant
rs2271309	17:39628737-39628737	A	-	ENSR00000555139	RegulatoryFeature	regulatory_region_variant
rs2271309	17:39628737-39628737	T	-	ENSR00000555139	RegulatoryFeature	regulatory_region_variant
rs907094	17:39634118-39634118	A	ENSG00000131771	ENST00000254079.9	Transcript	intron_variant
rs907094	17:39634118-39634118	A	ENSG00000131748	ENST00000336308.10	Transcript	upstream_gene_variant
rs907094	17:39634118-39634118	A	ENSG00000131748	ENST00000394250.8	Transcript	upstream_gene_variant
rs907094	17:39634118-39634118	A	ENSG00000131771	ENST00000394265.5	Transcript	intron_variant
rs907094	17:39634118-39634118	A	ENSG00000131771	ENST00000394267.2	Transcript	intron_variant
rs907094	17:39634118-39634118	A	ENSG00000131771	ENST00000492037.5	Transcript	intron_variant,non_coding_transcript_variant
rs907094	17:39634118-39634118	A	ENSG00000131748	ENST00000544210.6	Transcript	upstream_gene_variant
rs907094	17:39634118-39634118	A	ENSG00000131748	ENST00000577248.5	Transcript	upstream_gene_variant
rs907094	17:39634118-39634118	A	ENSG00000131748	ENST00000578232.5	Transcript	upstream_gene_variant
rs907094	17:39634118-39634118	A	ENSG00000131748	ENST00000578254.5	Transcript	upstream_gene_variant
rs907094	17:39634118-39634118	A	ENSG00000131748	ENST00000578577.5	Transcript	upstream_gene_variant
rs907094	17:39634118-39634118	A	ENSG00000131771	ENST00000579000.5	Transcript	intron_variant
rs907094	17:39634118-39634118	A	ENSG00000131748	ENST00000579479.5	Transcript	upstream_gene_variant
rs907094	17:39634118-39634118	A	ENSG00000131771	ENST00000580029.1	Transcript	intron_variant,non_coding_transcript_variant
rs907094	17:39634118-39634118	A	ENSG00000131748	ENST00000580551.5	Transcript	upstream_gene_variant
rs907094	17:39634118-39634118	A	ENSG00000131748	ENST00000580611.5	Transcript	upstream_gene_variant
rs907094	17:39634118-39634118	A	ENSG00000131771	ENST00000580772.1	Transcript	downstream_gene_variant
rs907094	17:39634118-39634118	A	ENSG00000131771	ENST00000580825.5	Transcript	intron_variant
rs907094	17:39634118-39634118	A	ENSG00000131748	ENST00000581894.5	Transcript	upstream_gene_variant
rs907094	17:39634118-39634118	A	ENSG00000131771	ENST00000582680.5	Transcript	downstream_gene_variant
rs907094	17:39634118-39634118	A	ENSG00000131771	ENST00000583446.5	Transcript	intron_variant,non_coding_transcript_variant
rs907094	17:39634118-39634118	A	ENSG00000131748	ENST00000583582.5	Transcript	upstream_gene_variant
rs907094	17:39634118-39634118	A	ENSG00000131748	ENST00000583718.5	Transcript	upstream_gene_variant
rs907094	17:39634118-39634118	A	ENSG00000131748	ENST00000585214.5	Transcript	upstream_gene_variant
rs907094	17:39634118-39634118	A	-	ENSR00000283349	RegulatoryFeature	regulatory_region_variant
rs3764352	17:39634686-39634686	G	ENSG00000131771	ENST00000254079.9	Transcript	intron_variant
rs3764352	17:39634686-39634686	T	ENSG00000131771	ENST00000254079.9	Transcript	intron_variant
rs3764352	17:39634686-39634686	G	ENSG00000131748	ENST00000336308.10	Transcript	upstream_gene_variant
rs3764352	17:39634686-39634686	T	ENSG00000131748	ENST00000336308.10	Transcript	upstream_gene_variant
rs3764352	17:39634686-39634686	G	ENSG00000131748	ENST00000394250.8	Transcript	upstream_gene_variant
rs3764352	17:39634686-39634686	T	ENSG00000131748	ENST00000394250.8	Transcript	upstream_gene_variant
rs3764352	17:39634686-39634686	G	ENSG00000131771	ENST00000394265.5	Transcript	intron_variant
rs3764352	17:39634686-39634686	T	ENSG00000131771	ENST00000394265.5	Transcript	intron_variant
rs3764352	17:39634686-39634686	G	ENSG00000131771	ENST00000394267.2	Transcript	intron_variant
rs3764352	17:39634686-39634686	T	ENSG00000131771	ENST00000394267.2	Transcript	intron_variant
rs3764352	17:39634686-39634686	G	ENSG00000131771	ENST00000492037.5	Transcript	intron_variant,non_coding_transcript_variant
rs3764352	17:39634686-39634686	T	ENSG00000131771	ENST00000492037.5	Transcript	intron_variant,non_coding_transcript_variant
rs3764352	17:39634686-39634686	G	ENSG00000131748	ENST00000544210.6	Transcript	upstream_gene_variant
rs3764352	17:39634686-39634686	T	ENSG00000131748	ENST00000544210.6	Transcript	upstream_gene_variant
rs3764352	17:39634686-39634686	G	ENSG00000131748	ENST00000577248.5	Transcript	upstream_gene_variant
rs3764352	17:39634686-39634686	T	ENSG00000131748	ENST00000577248.5	Transcript	upstream_gene_variant
rs3764352	17:39634686-39634686	G	ENSG00000131748	ENST00000578232.5	Transcript	upstream_gene_variant
rs3764352	17:39634686-39634686	T	ENSG00000131748	ENST00000578232.5	Transcript	upstream_gene_variant
rs3764352	17:39634686-39634686	G	ENSG00000131748	ENST00000578254.5	Transcript	upstream_gene_variant
rs3764352	17:39634686-39634686	T	ENSG00000131748	ENST00000578254.5	Transcript	upstream_gene_variant
rs3764352	17:39634686-39634686	G	ENSG00000131748	ENST00000578577.5	Transcript	upstream_gene_variant
rs3764352	17:39634686-39634686	T	ENSG00000131748	ENST00000578577.5	Transcript	upstream_gene_variant
rs3764352	17:39634686-39634686	G	ENSG00000131771	ENST00000579000.5	Transcript	intron_variant
rs3764352	17:39634686-39634686	T	ENSG00000131771	ENST00000579000.5	Transcript	intron_variant
rs3764352	17:39634686-39634686	G	ENSG00000131748	ENST00000579479.5	Transcript	upstream_gene_variant
rs3764352	17:39634686-39634686	T	ENSG00000131748	ENST00000579479.5	Transcript	upstream_gene_variant
rs3764352	17:39634686-39634686	G	ENSG00000131771	ENST00000580029.1	Transcript	intron_variant,non_coding_transcript_variant
rs3764352	17:39634686-39634686	T	ENSG00000131771	ENST00000580029.1	Transcript	intron_variant,non_coding_transcript_variant
rs3764352	17:39634686-39634686	G	ENSG00000131748	ENST00000580551.5	Transcript	upstream_gene_variant
rs3764352	17:39634686-39634686	T	ENSG00000131748	ENST00000580551.5	Transcript	upstream_gene_variant
rs3764352	17:39634686-39634686	G	ENSG00000131748	ENST00000580611.5	Transcript	upstream_gene_variant
rs3764352	17:39634686-39634686	T	ENSG00000131748	ENST00000580611.5	Transcript	upstream_gene_variant
rs3764352	17:39634686-39634686	G	ENSG00000131771	ENST00000580772.1	Transcript	downstream_gene_variant
rs3764352	17:39634686-39634686	T	ENSG00000131771	ENST00000580772.1	Transcript	downstream_gene_variant
rs3764352	17:39634686-39634686	G	ENSG00000131771	ENST00000580825.5	Transcript	intron_variant
rs3764352	17:39634686-39634686	T	ENSG00000131771	ENST00000580825.5	Transcript	intron_variant
rs3764352	17:39634686-39634686	G	ENSG00000131748	ENST00000581894.5	Transcript	upstream_gene_variant
rs3764352	17:39634686-39634686	T	ENSG00000131748	ENST00000581894.5	Transcript	upstream_gene_variant
rs3764352	17:39634686-39634686	G	ENSG00000131771	ENST00000582680.5	Transcript	downstream_gene_variant
rs3764352	17:39634686-39634686	T	ENSG00000131771	ENST00000582680.5	Transcript	downstream_gene_variant
rs3764352	17:39634686-39634686	G	ENSG00000131771	ENST00000583446.5	Transcript	intron_variant,non_coding_transcript_variant
rs3764352	17:39634686-39634686	T	ENSG00000131771	ENST00000583446.5	Transcript	intron_variant,non_coding_transcript_variant
rs3764352	17:39634686-39634686	G	ENSG00000131748	ENST00000583582.5	Transcript	upstream_gene_variant
rs3764352	17:39634686-39634686	T	ENSG00000131748	ENST00000583582.5	Transcript	upstream_gene_variant
rs3764352	17:39634686-39634686	G	ENSG00000131748	ENST00000583718.5	Transcript	upstream_gene_variant
rs3764352	17:39634686-39634686	T	ENSG00000131748	ENST00000583718.5	Transcript	upstream_gene_variant
rs3764352	17:39634686-39634686	G	ENSG00000131748	ENST00000585214.5	Transcript	upstream_gene_variant
rs3764352	17:39634686-39634686	T	ENSG00000131748	ENST00000585214.5	Transcript	upstream_gene_variant
rs3764352	17:39634686-39634686	G	-	ENSR00000283349	RegulatoryFeature	regulatory_region_variant
rs3764352	17:39634686-39634686	T	-	ENSR00000283349	RegulatoryFeature	regulatory_region_variant
rs3764352	17:39634686-39634686	G	-	ENSM00163921264	MotifFeature	TF_binding_site_variant
rs3764352	17:39634686-39634686	T	-	ENSM00163921264	MotifFeature	TF_binding_site_variant
rs3817160	17:39637562-39637562	G	ENSG00000131771	ENST00000254079.9	Transcript	downstream_gene_variant
rs3817160	17:39637562-39637562	T	ENSG00000131771	ENST00000254079.9	Transcript	downstream_gene_variant
rs3817160	17:39637562-39637562	G	ENSG00000131748	ENST00000336308.10	Transcript	intron_variant
rs3817160	17:39637562-39637562	T	ENSG00000131748	ENST00000336308.10	Transcript	intron_variant
rs3817160	17:39637562-39637562	G	ENSG00000131748	ENST00000394250.8	Transcript	intron_variant
rs3817160	17:39637562-39637562	T	ENSG00000131748	ENST00000394250.8	Transcript	intron_variant
rs3817160	17:39637562-39637562	G	ENSG00000131771	ENST00000394265.5	Transcript	downstream_gene_variant
rs3817160	17:39637562-39637562	T	ENSG00000131771	ENST00000394265.5	Transcript	downstream_gene_variant
rs3817160	17:39637562-39637562	G	ENSG00000131771	ENST00000394267.2	Transcript	downstream_gene_variant
rs3817160	17:39637562-39637562	T	ENSG00000131771	ENST00000394267.2	Transcript	downstream_gene_variant
rs3817160	17:39637562-39637562	G	ENSG00000131771	ENST00000492037.5	Transcript	downstream_gene_variant
rs3817160	17:39637562-39637562	T	ENSG00000131771	ENST00000492037.5	Transcript	downstream_gene_variant
rs3817160	17:39637562-39637562	G	ENSG00000131748	ENST00000544210.6	Transcript	intron_variant
rs3817160	17:39637562-39637562	T	ENSG00000131748	ENST00000544210.6	Transcript	intron_variant
rs3817160	17:39637562-39637562	G	ENSG00000131748	ENST00000577248.5	Transcript	intron_variant
rs3817160	17:39637562-39637562	T	ENSG00000131748	ENST00000577248.5	Transcript	intron_variant
rs3817160	17:39637562-39637562	G	ENSG00000131748	ENST00000578232.5	Transcript	intron_variant,non_coding_transcript_variant
rs3817160	17:39637562-39637562	T	ENSG00000131748	ENST00000578232.5	Transcript	intron_variant,non_coding_transcript_variant
rs3817160	17:39637562-39637562	G	ENSG00000131748	ENST00000578254.5	Transcript	intron_variant,non_coding_transcript_variant
rs3817160	17:39637562-39637562	T	ENSG00000131748	ENST00000578254.5	Transcript	intron_variant,non_coding_transcript_variant
rs3817160	17:39637562-39637562	G	ENSG00000131748	ENST00000578577.5	Transcript	intron_variant,NMD_transcript_variant
rs3817160	17:39637562-39637562	T	ENSG00000131748	ENST00000578577.5	Transcript	intron_variant,NMD_transcript_variant
rs3817160	17:39637562-39637562	G	ENSG00000131771	ENST00000579000.5	Transcript	downstream_gene_variant
rs3817160	17:39637562-39637562	T	ENSG00000131771	ENST00000579000.5	Transcript	downstream_gene_variant
rs3817160	17:39637562-39637562	G	ENSG00000131748	ENST00000579479.5	Transcript	intron_variant
rs3817160	17:39637562-39637562	T	ENSG00000131748	ENST00000579479.5	Transcript	intron_variant
rs3817160	17:39637562-39637562	G	ENSG00000131771	ENST00000580029.1	Transcript	downstream_gene_variant
rs3817160	17:39637562-39637562	T	ENSG00000131771	ENST00000580029.1	Transcript	downstream_gene_variant
rs3817160	17:39637562-39637562	G	ENSG00000131748	ENST00000580551.5	Transcript	intron_variant,non_coding_transcript_variant
rs3817160	17:39637562-39637562	T	ENSG00000131748	ENST00000580551.5	Transcript	intron_variant,non_coding_transcript_variant
rs3817160	17:39637562-39637562	G	ENSG00000131748	ENST00000580611.5	Transcript	intron_variant
rs3817160	17:39637562-39637562	T	ENSG00000131748	ENST00000580611.5	Transcript	intron_variant
rs3817160	17:39637562-39637562	G	ENSG00000131771	ENST00000580825.5	Transcript	downstream_gene_variant
rs3817160	17:39637562-39637562	T	ENSG00000131771	ENST00000580825.5	Transcript	downstream_gene_variant
rs3817160	17:39637562-39637562	G	ENSG00000131748	ENST00000581894.5	Transcript	intron_variant
rs3817160	17:39637562-39637562	T	ENSG00000131748	ENST00000581894.5	Transcript	intron_variant
rs3817160	17:39637562-39637562	G	ENSG00000131771	ENST00000582680.5	Transcript	downstream_gene_variant
rs3817160	17:39637562-39637562	T	ENSG00000131771	ENST00000582680.5	Transcript	downstream_gene_variant
rs3817160	17:39637562-39637562	G	ENSG00000131771	ENST00000583446.5	Transcript	downstream_gene_variant
rs3817160	17:39637562-39637562	T	ENSG00000131771	ENST00000583446.5	Transcript	downstream_gene_variant
rs3817160	17:39637562-39637562	G	ENSG00000131748	ENST00000583582.5	Transcript	intron_variant,non_coding_transcript_variant
rs3817160	17:39637562-39637562	T	ENSG00000131748	ENST00000583582.5	Transcript	intron_variant,non_coding_transcript_variant
rs3817160	17:39637562-39637562	G	ENSG00000131748	ENST00000583718.5	Transcript	intron_variant
rs3817160	17:39637562-39637562	T	ENSG00000131748	ENST00000583718.5	Transcript	intron_variant
rs3817160	17:39637562-39637562	G	ENSG00000131748	ENST00000585214.5	Transcript	intron_variant,non_coding_transcript_variant
rs3817160	17:39637562-39637562	T	ENSG00000131748	ENST00000585214.5	Transcript	intron_variant,non_coding_transcript_variant
rs3817160	17:39637562-39637562	G	-	ENSR00000093957	RegulatoryFeature	regulatory_region_variant
rs3817160	17:39637562-39637562	T	-	ENSR00000093957	RegulatoryFeature	regulatory_region_variant
rs534561	17:49508850-49508850	G	ENSG00000064300	ENST00000172229.8	Transcript	intron_variant
rs534561	17:49508850-49508850	G	ENSG00000064300	ENST00000504201.1	Transcript	intron_variant
rs534561	17:49508850-49508850	G	ENSG00000064300	ENST00000509200.5	Transcript	downstream_gene_variant
rs534561	17:49508850-49508850	G	ENSG00000249906	ENST00000514506.1	Transcript	intron_variant,non_coding_transcript_variant
rs534561	17:49508850-49508850	G	ENSG00000277478	ENST00000614803.1	Transcript	upstream_gene_variant
rs982556	18:51524060-51524060	A	ENSG00000227115	ENST00000435144.7	Transcript	intron_variant,non_coding_transcript_variant
rs982556	18:51524060-51524060	A	ENSG00000227115	ENST00000580841.1	Transcript	intron_variant,non_coding_transcript_variant
rs982556	18:51524060-51524060	A	ENSG00000227115	ENST00000582689.5	Transcript	intron_variant,non_coding_transcript_variant
rs982556	18:51524060-51524060	A	ENSG00000227115	ENST00000583609.5	Transcript	intron_variant,non_coding_transcript_variant
rs982556	18:51524060-51524060	A	ENSG00000227115	ENST00000635680.1	Transcript	intron_variant,non_coding_transcript_variant
rs982556	18:51524060-51524060	A	ENSG00000227115	ENST00000659439.1	Transcript	intron_variant,non_coding_transcript_variant
rs982556	18:51524060-51524060	A	ENSG00000227115	ENST00000660545.1	Transcript	intron_variant,non_coding_transcript_variant
rs982556	18:51524060-51524060	A	ENSG00000227115	ENST00000661773.1	Transcript	intron_variant,non_coding_transcript_variant
rs982556	18:51524060-51524060	A	ENSG00000227115	ENST00000662744.1	Transcript	intron_variant,non_coding_transcript_variant
rs982556	18:51524060-51524060	A	ENSG00000227115	ENST00000665420.1	Transcript	intron_variant,non_coding_transcript_variant
rs982556	18:51524060-51524060	A	ENSG00000227115	ENST00000666962.1	Transcript	intron_variant,non_coding_transcript_variant
rs982556	18:51524060-51524060	A	-	ENSR00001217918	RegulatoryFeature	regulatory_region_variant
rs2292043	18:53532793-53532793	A	ENSG00000187323	ENST00000412726.5	Transcript	3_prime_UTR_variant
rs2292043	18:53532793-53532793	C	ENSG00000187323	ENST00000412726.5	Transcript	3_prime_UTR_variant
rs2292043	18:53532793-53532793	G	ENSG00000187323	ENST00000412726.5	Transcript	3_prime_UTR_variant
rs2292043	18:53532793-53532793	A	ENSG00000187323	ENST00000442544.7	Transcript	3_prime_UTR_variant
rs2292043	18:53532793-53532793	C	ENSG00000187323	ENST00000442544.7	Transcript	3_prime_UTR_variant
rs2292043	18:53532793-53532793	G	ENSG00000187323	ENST00000442544.7	Transcript	3_prime_UTR_variant
rs2292043	18:53532793-53532793	A	ENSG00000187323	ENST00000577224.1	Transcript	downstream_gene_variant
rs2292043	18:53532793-53532793	C	ENSG00000187323	ENST00000577224.1	Transcript	downstream_gene_variant
rs2292043	18:53532793-53532793	G	ENSG00000187323	ENST00000577224.1	Transcript	downstream_gene_variant
rs2292043	18:53532793-53532793	A	ENSG00000187323	ENST00000581580.5	Transcript	downstream_gene_variant
rs2292043	18:53532793-53532793	C	ENSG00000187323	ENST00000581580.5	Transcript	downstream_gene_variant
rs2292043	18:53532793-53532793	G	ENSG00000187323	ENST00000581580.5	Transcript	downstream_gene_variant
rs2292043	18:53532793-53532793	A	ENSG00000260433	ENST00000582064.1	Transcript	intron_variant,non_coding_transcript_variant
rs2292043	18:53532793-53532793	C	ENSG00000260433	ENST00000582064.1	Transcript	intron_variant,non_coding_transcript_variant
rs2292043	18:53532793-53532793	G	ENSG00000260433	ENST00000582064.1	Transcript	intron_variant,non_coding_transcript_variant
rs2292043	18:53532793-53532793	A	ENSG00000260433	ENST00000650275.1	Transcript	intron_variant,non_coding_transcript_variant
rs2292043	18:53532793-53532793	C	ENSG00000260433	ENST00000650275.1	Transcript	intron_variant,non_coding_transcript_variant
rs2292043	18:53532793-53532793	G	ENSG00000260433	ENST00000650275.1	Transcript	intron_variant,non_coding_transcript_variant
rs2292043	18:53532793-53532793	A	ENSG00000260433	ENST00000671412.1	Transcript	intron_variant,non_coding_transcript_variant
rs2292043	18:53532793-53532793	C	ENSG00000260433	ENST00000671412.1	Transcript	intron_variant,non_coding_transcript_variant
rs2292043	18:53532793-53532793	G	ENSG00000260433	ENST00000671412.1	Transcript	intron_variant,non_coding_transcript_variant
rs12607853	18:53534602-53534602	A	ENSG00000187323	ENST00000412726.5	Transcript	3_prime_UTR_variant
rs12607853	18:53534602-53534602	C	ENSG00000187323	ENST00000412726.5	Transcript	3_prime_UTR_variant
rs12607853	18:53534602-53534602	G	ENSG00000187323	ENST00000412726.5	Transcript	3_prime_UTR_variant
rs12607853	18:53534602-53534602	A	ENSG00000187323	ENST00000442544.7	Transcript	3_prime_UTR_variant
rs12607853	18:53534602-53534602	C	ENSG00000187323	ENST00000442544.7	Transcript	3_prime_UTR_variant
rs12607853	18:53534602-53534602	G	ENSG00000187323	ENST00000442544.7	Transcript	3_prime_UTR_variant
rs12607853	18:53534602-53534602	A	ENSG00000187323	ENST00000577224.1	Transcript	downstream_gene_variant
rs12607853	18:53534602-53534602	C	ENSG00000187323	ENST00000577224.1	Transcript	downstream_gene_variant
rs12607853	18:53534602-53534602	G	ENSG00000187323	ENST00000577224.1	Transcript	downstream_gene_variant
rs12607853	18:53534602-53534602	A	ENSG00000187323	ENST00000581580.5	Transcript	downstream_gene_variant
rs12607853	18:53534602-53534602	C	ENSG00000187323	ENST00000581580.5	Transcript	downstream_gene_variant
rs12607853	18:53534602-53534602	G	ENSG00000187323	ENST00000581580.5	Transcript	downstream_gene_variant
rs12607853	18:53534602-53534602	A	ENSG00000260433	ENST00000582064.1	Transcript	intron_variant,non_coding_transcript_variant
rs12607853	18:53534602-53534602	C	ENSG00000260433	ENST00000582064.1	Transcript	intron_variant,non_coding_transcript_variant
rs12607853	18:53534602-53534602	G	ENSG00000260433	ENST00000582064.1	Transcript	intron_variant,non_coding_transcript_variant
rs12607853	18:53534602-53534602	A	ENSG00000260433	ENST00000650275.1	Transcript	intron_variant,non_coding_transcript_variant
rs12607853	18:53534602-53534602	C	ENSG00000260433	ENST00000650275.1	Transcript	intron_variant,non_coding_transcript_variant
rs12607853	18:53534602-53534602	G	ENSG00000260433	ENST00000650275.1	Transcript	intron_variant,non_coding_transcript_variant
rs12607853	18:53534602-53534602	A	ENSG00000260433	ENST00000671412.1	Transcript	intron_variant,non_coding_transcript_variant
rs12607853	18:53534602-53534602	C	ENSG00000260433	ENST00000671412.1	Transcript	intron_variant,non_coding_transcript_variant
rs12607853	18:53534602-53534602	G	ENSG00000260433	ENST00000671412.1	Transcript	intron_variant,non_coding_transcript_variant
rs16956878	18:53535029-53535029	C	ENSG00000187323	ENST00000412726.5	Transcript	3_prime_UTR_variant
rs16956878	18:53535029-53535029	C	ENSG00000187323	ENST00000442544.7	Transcript	3_prime_UTR_variant
rs16956878	18:53535029-53535029	C	ENSG00000187323	ENST00000577224.1	Transcript	downstream_gene_variant
rs16956878	18:53535029-53535029	C	ENSG00000187323	ENST00000581580.5	Transcript	downstream_gene_variant
rs16956878	18:53535029-53535029	C	ENSG00000260433	ENST00000582064.1	Transcript	intron_variant,non_coding_transcript_variant
rs16956878	18:53535029-53535029	C	ENSG00000260433	ENST00000650275.1	Transcript	intron_variant,non_coding_transcript_variant
rs16956878	18:53535029-53535029	C	ENSG00000260433	ENST00000671412.1	Transcript	intron_variant,non_coding_transcript_variant
rs633265	18:60164235-60164235	T	ENSG00000202468	ENST00000365598.1	Transcript	downstream_gene_variant
rs633265	18:60164235-60164235	T	ENSG00000267686	ENST00000588794.1	Transcript	downstream_gene_variant
rs1350341	18:60175300-60175300	A	-	-	-	intergenic_variant
rs17782313	18:60183864-60183864	A	-	-	-	intergenic_variant
rs17782313	18:60183864-60183864	C	-	-	-	intergenic_variant
rs2717162	18:77256371-77256371	C	ENSG00000166573	ENST00000299727.5	Transcript	intron_variant
rs2717162	18:77256371-77256371	G	ENSG00000166573	ENST00000299727.5	Transcript	intron_variant
rs2717162	18:77256371-77256371	C	ENSG00000166573	ENST00000582943.1	Transcript	downstream_gene_variant
rs2717162	18:77256371-77256371	G	ENSG00000166573	ENST00000582943.1	Transcript	downstream_gene_variant
rs2717162	18:77256371-77256371	C	-	ENSR00001218913	RegulatoryFeature	regulatory_region_variant
rs2717162	18:77256371-77256371	G	-	ENSR00001218913	RegulatoryFeature	regulatory_region_variant
rs10196867	2:79751234-79751234	A	ENSG00000066032	ENST00000402739.9	Transcript	intron_variant
rs10196867	2:79751234-79751234	G	ENSG00000066032	ENST00000402739.9	Transcript	intron_variant
rs10196867	2:79751234-79751234	T	ENSG00000066032	ENST00000402739.9	Transcript	intron_variant
rs10196867	2:79751234-79751234	A	ENSG00000066032	ENST00000409971.6	Transcript	intron_variant
rs10196867	2:79751234-79751234	G	ENSG00000066032	ENST00000409971.6	Transcript	intron_variant
rs10196867	2:79751234-79751234	T	ENSG00000066032	ENST00000409971.6	Transcript	intron_variant
rs10196867	2:79751234-79751234	A	ENSG00000066032	ENST00000466387.5	Transcript	intron_variant
rs10196867	2:79751234-79751234	G	ENSG00000066032	ENST00000466387.5	Transcript	intron_variant
rs10196867	2:79751234-79751234	T	ENSG00000066032	ENST00000466387.5	Transcript	intron_variant
rs10196867	2:79751234-79751234	A	ENSG00000066032	ENST00000496558.5	Transcript	intron_variant
rs10196867	2:79751234-79751234	G	ENSG00000066032	ENST00000496558.5	Transcript	intron_variant
rs10196867	2:79751234-79751234	T	ENSG00000066032	ENST00000496558.5	Transcript	intron_variant
rs10196867	2:79751234-79751234	A	ENSG00000066032	ENST00000508970.1	Transcript	intron_variant,non_coding_transcript_variant
rs10196867	2:79751234-79751234	G	ENSG00000066032	ENST00000508970.1	Transcript	intron_variant,non_coding_transcript_variant
rs10196867	2:79751234-79751234	T	ENSG00000066032	ENST00000508970.1	Transcript	intron_variant,non_coding_transcript_variant
rs10196867	2:79751234-79751234	A	ENSG00000066032	ENST00000629316.2	Transcript	intron_variant
rs10196867	2:79751234-79751234	G	ENSG00000066032	ENST00000629316.2	Transcript	intron_variant
rs10196867	2:79751234-79751234	T	ENSG00000066032	ENST00000629316.2	Transcript	intron_variant
rs2236196	20:63346204-63346204	A	ENSG00000101204	ENST00000370263.9	Transcript	3_prime_UTR_variant
rs2236196	20:63346204-63346204	C	ENSG00000101204	ENST00000370263.9	Transcript	3_prime_UTR_variant
rs2236196	20:63346204-63346204	A	ENSG00000101204	ENST00000463705.5	Transcript	non_coding_transcript_exon_variant
rs2236196	20:63346204-63346204	C	ENSG00000101204	ENST00000463705.5	Transcript	non_coding_transcript_exon_variant
rs2236196	20:63346204-63346204	A	ENSG00000101204	ENST00000467563.3	Transcript	downstream_gene_variant
rs2236196	20:63346204-63346204	C	ENSG00000101204	ENST00000467563.3	Transcript	downstream_gene_variant
rs2236196	20:63346204-63346204	A	ENSG00000101204	ENST00000498043.6	Transcript	downstream_gene_variant
rs2236196	20:63346204-63346204	C	ENSG00000101204	ENST00000498043.6	Transcript	downstream_gene_variant
rs2236196	20:63346204-63346204	A	ENSG00000101204	ENST00000627000.1	Transcript	downstream_gene_variant
rs2236196	20:63346204-63346204	C	ENSG00000101204	ENST00000627000.1	Transcript	downstream_gene_variant
rs2236196	20:63346204-63346204	A	ENSG00000101204	ENST00000628665.1	Transcript	downstream_gene_variant
rs2236196	20:63346204-63346204	C	ENSG00000101204	ENST00000628665.1	Transcript	downstream_gene_variant
rs2236196	20:63346204-63346204	A	ENSG00000101204	ENST00000630240.1	Transcript	downstream_gene_variant
rs2236196	20:63346204-63346204	C	ENSG00000101204	ENST00000630240.1	Transcript	downstream_gene_variant
rs2236196	20:63346204-63346204	A	ENSG00000101204	ENST00000631289.1	Transcript	non_coding_transcript_exon_variant
rs2236196	20:63346204-63346204	C	ENSG00000101204	ENST00000631289.1	Transcript	non_coding_transcript_exon_variant
rs2236196	20:63346204-63346204	A	ENSG00000101204	ENST00000637243.1	Transcript	downstream_gene_variant
rs2236196	20:63346204-63346204	C	ENSG00000101204	ENST00000637243.1	Transcript	downstream_gene_variant
rs2236196	20:63346204-63346204	A	-	ENSR00001054016	RegulatoryFeature	regulatory_region_variant
rs2236196	20:63346204-63346204	C	-	ENSR00001054016	RegulatoryFeature	regulatory_region_variant
rs2097603	22:19940569-19940569	A	ENSG00000184470	ENST00000334363.14	Transcript	intron_variant
rs2097603	22:19940569-19940569	C	ENSG00000184470	ENST00000334363.14	Transcript	intron_variant
rs2097603	22:19940569-19940569	T	ENSG00000184470	ENST00000334363.14	Transcript	intron_variant
rs2097603	22:19940569-19940569	A	ENSG00000093010	ENST00000361682.11	Transcript	upstream_gene_variant
rs2097603	22:19940569-19940569	C	ENSG00000093010	ENST00000361682.11	Transcript	upstream_gene_variant
rs2097603	22:19940569-19940569	T	ENSG00000093010	ENST00000361682.11	Transcript	upstream_gene_variant
rs2097603	22:19940569-19940569	A	ENSG00000184470	ENST00000400519.6	Transcript	intron_variant
rs2097603	22:19940569-19940569	C	ENSG00000184470	ENST00000400519.6	Transcript	intron_variant
rs2097603	22:19940569-19940569	T	ENSG00000184470	ENST00000400519.6	Transcript	intron_variant
rs2097603	22:19940569-19940569	A	ENSG00000184470	ENST00000400521.7	Transcript	intron_variant
rs2097603	22:19940569-19940569	C	ENSG00000184470	ENST00000400521.7	Transcript	intron_variant
rs2097603	22:19940569-19940569	T	ENSG00000184470	ENST00000400521.7	Transcript	intron_variant
rs2097603	22:19940569-19940569	A	ENSG00000184470	ENST00000400525.6	Transcript	intron_variant
rs2097603	22:19940569-19940569	C	ENSG00000184470	ENST00000400525.6	Transcript	intron_variant
rs2097603	22:19940569-19940569	T	ENSG00000184470	ENST00000400525.6	Transcript	intron_variant
rs2097603	22:19940569-19940569	A	ENSG00000093010	ENST00000403184.5	Transcript	upstream_gene_variant
rs2097603	22:19940569-19940569	C	ENSG00000093010	ENST00000403184.5	Transcript	upstream_gene_variant
rs2097603	22:19940569-19940569	T	ENSG00000093010	ENST00000403184.5	Transcript	upstream_gene_variant
rs2097603	22:19940569-19940569	A	ENSG00000093010	ENST00000403710.5	Transcript	upstream_gene_variant
rs2097603	22:19940569-19940569	C	ENSG00000093010	ENST00000403710.5	Transcript	upstream_gene_variant
rs2097603	22:19940569-19940569	T	ENSG00000093010	ENST00000403710.5	Transcript	upstream_gene_variant
rs2097603	22:19940569-19940569	A	ENSG00000093010	ENST00000407537.5	Transcript	upstream_gene_variant
rs2097603	22:19940569-19940569	C	ENSG00000093010	ENST00000407537.5	Transcript	upstream_gene_variant
rs2097603	22:19940569-19940569	T	ENSG00000093010	ENST00000407537.5	Transcript	upstream_gene_variant
rs2097603	22:19940569-19940569	A	ENSG00000093010	ENST00000428707.2	Transcript	upstream_gene_variant
rs2097603	22:19940569-19940569	C	ENSG00000093010	ENST00000428707.2	Transcript	upstream_gene_variant
rs2097603	22:19940569-19940569	T	ENSG00000093010	ENST00000428707.2	Transcript	upstream_gene_variant
rs2097603	22:19940569-19940569	A	ENSG00000093010	ENST00000467943.5	Transcript	upstream_gene_variant
rs2097603	22:19940569-19940569	C	ENSG00000093010	ENST00000467943.5	Transcript	upstream_gene_variant
rs2097603	22:19940569-19940569	T	ENSG00000093010	ENST00000467943.5	Transcript	upstream_gene_variant
rs2097603	22:19940569-19940569	A	ENSG00000184470	ENST00000474308.5	Transcript	intron_variant,NMD_transcript_variant
rs2097603	22:19940569-19940569	C	ENSG00000184470	ENST00000474308.5	Transcript	intron_variant,NMD_transcript_variant
rs2097603	22:19940569-19940569	T	ENSG00000184470	ENST00000474308.5	Transcript	intron_variant,NMD_transcript_variant
rs2097603	22:19940569-19940569	A	ENSG00000184470	ENST00000496729.2	Transcript	intron_variant,non_coding_transcript_variant
rs2097603	22:19940569-19940569	C	ENSG00000184470	ENST00000496729.2	Transcript	intron_variant,non_coding_transcript_variant
rs2097603	22:19940569-19940569	T	ENSG00000184470	ENST00000496729.2	Transcript	intron_variant,non_coding_transcript_variant
rs2097603	22:19940569-19940569	A	ENSG00000184470	ENST00000542719.6	Transcript	upstream_gene_variant
rs2097603	22:19940569-19940569	C	ENSG00000184470	ENST00000542719.6	Transcript	upstream_gene_variant
rs2097603	22:19940569-19940569	T	ENSG00000184470	ENST00000542719.6	Transcript	upstream_gene_variant
rs2097603	22:19940569-19940569	A	ENSG00000093010	ENST00000676678.1	Transcript	upstream_gene_variant
rs2097603	22:19940569-19940569	C	ENSG00000093010	ENST00000676678.1	Transcript	upstream_gene_variant
rs2097603	22:19940569-19940569	T	ENSG00000093010	ENST00000676678.1	Transcript	upstream_gene_variant
rs2097603	22:19940569-19940569	A	ENSG00000093010	ENST00000678769.1	Transcript	upstream_gene_variant
rs2097603	22:19940569-19940569	C	ENSG00000093010	ENST00000678769.1	Transcript	upstream_gene_variant
rs2097603	22:19940569-19940569	T	ENSG00000093010	ENST00000678769.1	Transcript	upstream_gene_variant
rs2097603	22:19940569-19940569	A	ENSG00000093010	ENST00000678868.1	Transcript	upstream_gene_variant
rs2097603	22:19940569-19940569	C	ENSG00000093010	ENST00000678868.1	Transcript	upstream_gene_variant
rs2097603	22:19940569-19940569	T	ENSG00000093010	ENST00000678868.1	Transcript	upstream_gene_variant
rs2097603	22:19940569-19940569	A	ENSG00000289946	ENST00000701986.1	Transcript	downstream_gene_variant
rs2097603	22:19940569-19940569	C	ENSG00000289946	ENST00000701986.1	Transcript	downstream_gene_variant
rs2097603	22:19940569-19940569	T	ENSG00000289946	ENST00000701986.1	Transcript	downstream_gene_variant
rs2097603	22:19940569-19940569	A	-	ENSR00000143819	RegulatoryFeature	regulatory_region_variant
rs2097603	22:19940569-19940569	C	-	ENSR00000143819	RegulatoryFeature	regulatory_region_variant
rs2097603	22:19940569-19940569	T	-	ENSR00000143819	RegulatoryFeature	regulatory_region_variant
rs933271	22:19943884-19943884	A	ENSG00000184470	ENST00000334363.14	Transcript	upstream_gene_variant
rs933271	22:19943884-19943884	C	ENSG00000184470	ENST00000334363.14	Transcript	upstream_gene_variant
rs933271	22:19943884-19943884	A	ENSG00000093010	ENST00000361682.11	Transcript	intron_variant
rs933271	22:19943884-19943884	C	ENSG00000093010	ENST00000361682.11	Transcript	intron_variant
rs933271	22:19943884-19943884	A	ENSG00000184470	ENST00000400519.6	Transcript	upstream_gene_variant
rs933271	22:19943884-19943884	C	ENSG00000184470	ENST00000400519.6	Transcript	upstream_gene_variant
rs933271	22:19943884-19943884	A	ENSG00000184470	ENST00000400521.7	Transcript	upstream_gene_variant
rs933271	22:19943884-19943884	C	ENSG00000184470	ENST00000400521.7	Transcript	upstream_gene_variant
rs933271	22:19943884-19943884	A	ENSG00000184470	ENST00000400525.6	Transcript	upstream_gene_variant
rs933271	22:19943884-19943884	C	ENSG00000184470	ENST00000400525.6	Transcript	upstream_gene_variant
rs933271	22:19943884-19943884	A	ENSG00000093010	ENST00000403184.5	Transcript	intron_variant
rs933271	22:19943884-19943884	C	ENSG00000093010	ENST00000403184.5	Transcript	intron_variant
rs933271	22:19943884-19943884	A	ENSG00000093010	ENST00000403710.5	Transcript	intron_variant
rs933271	22:19943884-19943884	C	ENSG00000093010	ENST00000403710.5	Transcript	intron_variant
rs933271	22:19943884-19943884	A	ENSG00000093010	ENST00000407537.5	Transcript	intron_variant
rs933271	22:19943884-19943884	C	ENSG00000093010	ENST00000407537.5	Transcript	intron_variant
rs933271	22:19943884-19943884	A	ENSG00000093010	ENST00000428707.2	Transcript	intron_variant
rs933271	22:19943884-19943884	C	ENSG00000093010	ENST00000428707.2	Transcript	intron_variant
rs933271	22:19943884-19943884	A	ENSG00000093010	ENST00000467943.5	Transcript	intron_variant,non_coding_transcript_variant
rs933271	22:19943884-19943884	C	ENSG00000093010	ENST00000467943.5	Transcript	intron_variant,non_coding_transcript_variant
rs933271	22:19943884-19943884	A	ENSG00000184470	ENST00000474308.5	Transcript	upstream_gene_variant
rs933271	22:19943884-19943884	C	ENSG00000184470	ENST00000474308.5	Transcript	upstream_gene_variant
rs933271	22:19943884-19943884	A	ENSG00000184470	ENST00000496729.2	Transcript	upstream_gene_variant
rs933271	22:19943884-19943884	C	ENSG00000184470	ENST00000496729.2	Transcript	upstream_gene_variant
rs933271	22:19943884-19943884	A	ENSG00000093010	ENST00000676678.1	Transcript	intron_variant
rs933271	22:19943884-19943884	C	ENSG00000093010	ENST00000676678.1	Transcript	intron_variant
rs933271	22:19943884-19943884	A	ENSG00000093010	ENST00000678769.1	Transcript	intron_variant
rs933271	22:19943884-19943884	C	ENSG00000093010	ENST00000678769.1	Transcript	intron_variant
rs933271	22:19943884-19943884	A	ENSG00000093010	ENST00000678868.1	Transcript	intron_variant
rs933271	22:19943884-19943884	C	ENSG00000093010	ENST00000678868.1	Transcript	intron_variant
rs933271	22:19943884-19943884	A	ENSG00000289946	ENST00000701986.1	Transcript	downstream_gene_variant
rs933271	22:19943884-19943884	C	ENSG00000289946	ENST00000701986.1	Transcript	downstream_gene_variant
rs933271	22:19943884-19943884	A	-	ENSR00000143819	RegulatoryFeature	regulatory_region_variant
rs933271	22:19943884-19943884	C	-	ENSR00000143819	RegulatoryFeature	regulatory_region_variant
rs933271	22:19943884-19943884	A	-	ENSR00000666602	RegulatoryFeature	regulatory_region_variant
rs933271	22:19943884-19943884	C	-	ENSR00000666602	RegulatoryFeature	regulatory_region_variant
rs933271	22:19943884-19943884	A	-	ENSM00226485693	MotifFeature	TF_binding_site_variant
rs933271	22:19943884-19943884	C	-	ENSM00226485693	MotifFeature	TF_binding_site_variant
rs933271	22:19943884-19943884	A	-	ENSM00498308758	MotifFeature	TF_binding_site_variant
rs933271	22:19943884-19943884	C	-	ENSM00498308758	MotifFeature	TF_binding_site_variant
rs933271	22:19943884-19943884	A	-	ENSM00332149752	MotifFeature	TF_binding_site_variant
rs933271	22:19943884-19943884	C	-	ENSM00332149752	MotifFeature	TF_binding_site_variant
rs933271	22:19943884-19943884	A	-	ENSM00524212857	MotifFeature	TF_binding_site_variant
rs933271	22:19943884-19943884	C	-	ENSM00524212857	MotifFeature	TF_binding_site_variant
rs933271	22:19943884-19943884	A	-	ENSM00522630471	MotifFeature	TF_binding_site_variant
rs933271	22:19943884-19943884	C	-	ENSM00522630471	MotifFeature	TF_binding_site_variant
rs933271	22:19943884-19943884	A	-	ENSM00525481328	MotifFeature	TF_binding_site_variant
rs933271	22:19943884-19943884	C	-	ENSM00525481328	MotifFeature	TF_binding_site_variant
rs933271	22:19943884-19943884	A	-	ENSM00000352143	MotifFeature	TF_binding_site_variant
rs933271	22:19943884-19943884	C	-	ENSM00000352143	MotifFeature	TF_binding_site_variant
rs933271	22:19943884-19943884	A	-	ENSM00000354176	MotifFeature	TF_binding_site_variant
rs933271	22:19943884-19943884	C	-	ENSM00000354176	MotifFeature	TF_binding_site_variant
rs933271	22:19943884-19943884	A	-	ENSM00523721895	MotifFeature	TF_binding_site_variant
rs933271	22:19943884-19943884	C	-	ENSM00523721895	MotifFeature	TF_binding_site_variant
rs933271	22:19943884-19943884	A	-	ENSM00526198700	MotifFeature	TF_binding_site_variant
rs933271	22:19943884-19943884	C	-	ENSM00526198700	MotifFeature	TF_binding_site_variant
rs933271	22:19943884-19943884	A	-	ENSM00523615296	MotifFeature	TF_binding_site_variant
rs933271	22:19943884-19943884	C	-	ENSM00523615296	MotifFeature	TF_binding_site_variant
rs933271	22:19943884-19943884	A	-	ENSM00525614593	MotifFeature	TF_binding_site_variant
rs933271	22:19943884-19943884	C	-	ENSM00525614593	MotifFeature	TF_binding_site_variant
rs933271	22:19943884-19943884	A	-	ENSM00000082352	MotifFeature	TF_binding_site_variant
rs933271	22:19943884-19943884	C	-	ENSM00000082352	MotifFeature	TF_binding_site_variant
rs933271	22:19943884-19943884	A	-	ENSM00523786850	MotifFeature	TF_binding_site_variant
rs933271	22:19943884-19943884	C	-	ENSM00523786850	MotifFeature	TF_binding_site_variant
rs933271	22:19943884-19943884	A	-	ENSM00522496459	MotifFeature	TF_binding_site_variant
rs933271	22:19943884-19943884	C	-	ENSM00522496459	MotifFeature	TF_binding_site_variant
rs933271	22:19943884-19943884	A	-	ENSM00000344563	MotifFeature	TF_binding_site_variant
rs933271	22:19943884-19943884	C	-	ENSM00000344563	MotifFeature	TF_binding_site_variant
rs933271	22:19943884-19943884	A	ENSG00000184470	ENST00000334363.14	Transcript	upstream_gene_variant
rs933271	22:19943884-19943884	C	ENSG00000184470	ENST00000334363.14	Transcript	upstream_gene_variant
rs933271	22:19943884-19943884	A	ENSG00000093010	ENST00000361682.11	Transcript	intron_variant
rs933271	22:19943884-19943884	C	ENSG00000093010	ENST00000361682.11	Transcript	intron_variant
rs933271	22:19943884-19943884	A	ENSG00000184470	ENST00000400519.6	Transcript	upstream_gene_variant
rs933271	22:19943884-19943884	C	ENSG00000184470	ENST00000400519.6	Transcript	upstream_gene_variant
rs933271	22:19943884-19943884	A	ENSG00000184470	ENST00000400521.7	Transcript	upstream_gene_variant
rs933271	22:19943884-19943884	C	ENSG00000184470	ENST00000400521.7	Transcript	upstream_gene_variant
rs933271	22:19943884-19943884	A	ENSG00000184470	ENST00000400525.6	Transcript	upstream_gene_variant
rs933271	22:19943884-19943884	C	ENSG00000184470	ENST00000400525.6	Transcript	upstream_gene_variant
rs933271	22:19943884-19943884	A	ENSG00000093010	ENST00000403184.5	Transcript	intron_variant
rs933271	22:19943884-19943884	C	ENSG00000093010	ENST00000403184.5	Transcript	intron_variant
rs933271	22:19943884-19943884	A	ENSG00000093010	ENST00000403710.5	Transcript	intron_variant
rs933271	22:19943884-19943884	C	ENSG00000093010	ENST00000403710.5	Transcript	intron_variant
rs933271	22:19943884-19943884	A	ENSG00000093010	ENST00000407537.5	Transcript	intron_variant
rs933271	22:19943884-19943884	C	ENSG00000093010	ENST00000407537.5	Transcript	intron_variant
rs933271	22:19943884-19943884	A	ENSG00000093010	ENST00000428707.2	Transcript	intron_variant
rs933271	22:19943884-19943884	C	ENSG00000093010	ENST00000428707.2	Transcript	intron_variant
rs933271	22:19943884-19943884	A	ENSG00000093010	ENST00000467943.5	Transcript	intron_variant,non_coding_transcript_variant
rs933271	22:19943884-19943884	C	ENSG00000093010	ENST00000467943.5	Transcript	intron_variant,non_coding_transcript_variant
rs933271	22:19943884-19943884	A	ENSG00000184470	ENST00000474308.5	Transcript	upstream_gene_variant
rs933271	22:19943884-19943884	C	ENSG00000184470	ENST00000474308.5	Transcript	upstream_gene_variant
rs933271	22:19943884-19943884	A	ENSG00000184470	ENST00000496729.2	Transcript	upstream_gene_variant
rs933271	22:19943884-19943884	C	ENSG00000184470	ENST00000496729.2	Transcript	upstream_gene_variant
rs933271	22:19943884-19943884	A	ENSG00000093010	ENST00000676678.1	Transcript	intron_variant
rs933271	22:19943884-19943884	C	ENSG00000093010	ENST00000676678.1	Transcript	intron_variant
rs933271	22:19943884-19943884	A	ENSG00000093010	ENST00000678769.1	Transcript	intron_variant
rs933271	22:19943884-19943884	C	ENSG00000093010	ENST00000678769.1	Transcript	intron_variant
rs933271	22:19943884-19943884	A	ENSG00000093010	ENST00000678868.1	Transcript	intron_variant
rs933271	22:19943884-19943884	C	ENSG00000093010	ENST00000678868.1	Transcript	intron_variant
rs933271	22:19943884-19943884	A	ENSG00000289946	ENST00000701986.1	Transcript	downstream_gene_variant
rs933271	22:19943884-19943884	C	ENSG00000289946	ENST00000701986.1	Transcript	downstream_gene_variant
rs933271	22:19943884-19943884	A	-	ENSR00000143819	RegulatoryFeature	regulatory_region_variant
rs933271	22:19943884-19943884	C	-	ENSR00000143819	RegulatoryFeature	regulatory_region_variant
rs933271	22:19943884-19943884	A	-	ENSR00000666602	RegulatoryFeature	regulatory_region_variant
rs933271	22:19943884-19943884	C	-	ENSR00000666602	RegulatoryFeature	regulatory_region_variant
rs933271	22:19943884-19943884	A	-	ENSM00226485693	MotifFeature	TF_binding_site_variant
rs933271	22:19943884-19943884	C	-	ENSM00226485693	MotifFeature	TF_binding_site_variant
rs933271	22:19943884-19943884	A	-	ENSM00498308758	MotifFeature	TF_binding_site_variant
rs933271	22:19943884-19943884	C	-	ENSM00498308758	MotifFeature	TF_binding_site_variant
rs933271	22:19943884-19943884	A	-	ENSM00332149752	MotifFeature	TF_binding_site_variant
rs933271	22:19943884-19943884	C	-	ENSM00332149752	MotifFeature	TF_binding_site_variant
rs933271	22:19943884-19943884	A	-	ENSM00524212857	MotifFeature	TF_binding_site_variant
rs933271	22:19943884-19943884	C	-	ENSM00524212857	MotifFeature	TF_binding_site_variant
rs933271	22:19943884-19943884	A	-	ENSM00522630471	MotifFeature	TF_binding_site_variant
rs933271	22:19943884-19943884	C	-	ENSM00522630471	MotifFeature	TF_binding_site_variant
rs933271	22:19943884-19943884	A	-	ENSM00525481328	MotifFeature	TF_binding_site_variant
rs933271	22:19943884-19943884	C	-	ENSM00525481328	MotifFeature	TF_binding_site_variant
rs933271	22:19943884-19943884	A	-	ENSM00000352143	MotifFeature	TF_binding_site_variant
rs933271	22:19943884-19943884	C	-	ENSM00000352143	MotifFeature	TF_binding_site_variant
rs933271	22:19943884-19943884	A	-	ENSM00000354176	MotifFeature	TF_binding_site_variant
rs933271	22:19943884-19943884	C	-	ENSM00000354176	MotifFeature	TF_binding_site_variant
rs933271	22:19943884-19943884	A	-	ENSM00523721895	MotifFeature	TF_binding_site_variant
rs933271	22:19943884-19943884	C	-	ENSM00523721895	MotifFeature	TF_binding_site_variant
rs933271	22:19943884-19943884	A	-	ENSM00526198700	MotifFeature	TF_binding_site_variant
rs933271	22:19943884-19943884	C	-	ENSM00526198700	MotifFeature	TF_binding_site_variant
rs933271	22:19943884-19943884	A	-	ENSM00523615296	MotifFeature	TF_binding_site_variant
rs933271	22:19943884-19943884	C	-	ENSM00523615296	MotifFeature	TF_binding_site_variant
rs933271	22:19943884-19943884	A	-	ENSM00525614593	MotifFeature	TF_binding_site_variant
rs933271	22:19943884-19943884	C	-	ENSM00525614593	MotifFeature	TF_binding_site_variant
rs933271	22:19943884-19943884	A	-	ENSM00000082352	MotifFeature	TF_binding_site_variant
rs933271	22:19943884-19943884	C	-	ENSM00000082352	MotifFeature	TF_binding_site_variant
rs933271	22:19943884-19943884	A	-	ENSM00523786850	MotifFeature	TF_binding_site_variant
rs933271	22:19943884-19943884	C	-	ENSM00523786850	MotifFeature	TF_binding_site_variant
rs933271	22:19943884-19943884	A	-	ENSM00522496459	MotifFeature	TF_binding_site_variant
rs933271	22:19943884-19943884	C	-	ENSM00522496459	MotifFeature	TF_binding_site_variant
rs933271	22:19943884-19943884	A	-	ENSM00000344563	MotifFeature	TF_binding_site_variant
rs933271	22:19943884-19943884	C	-	ENSM00000344563	MotifFeature	TF_binding_site_variant
rs740603	22:19957654-19957654	G	ENSG00000093010	ENST00000207636.9	Transcript	intron_variant,NMD_transcript_variant
rs740603	22:19957654-19957654	G	ENSG00000093010	ENST00000361682.11	Transcript	intron_variant
rs740603	22:19957654-19957654	G	ENSG00000093010	ENST00000403184.5	Transcript	intron_variant
rs740603	22:19957654-19957654	G	ENSG00000093010	ENST00000403710.5	Transcript	intron_variant
rs740603	22:19957654-19957654	G	ENSG00000093010	ENST00000406520.7	Transcript	intron_variant
rs740603	22:19957654-19957654	G	ENSG00000093010	ENST00000407537.5	Transcript	intron_variant
rs740603	22:19957654-19957654	G	ENSG00000093010	ENST00000412786.5	Transcript	intron_variant
rs740603	22:19957654-19957654	G	ENSG00000093010	ENST00000428707.2	Transcript	intron_variant
rs740603	22:19957654-19957654	G	ENSG00000093010	ENST00000449653.5	Transcript	upstream_gene_variant
rs740603	22:19957654-19957654	G	ENSG00000093010	ENST00000467943.5	Transcript	intron_variant,non_coding_transcript_variant
rs740603	22:19957654-19957654	G	ENSG00000093010	ENST00000676678.1	Transcript	intron_variant
rs740603	22:19957654-19957654	G	ENSG00000093010	ENST00000678255.1	Transcript	intron_variant
rs740603	22:19957654-19957654	G	ENSG00000093010	ENST00000678769.1	Transcript	intron_variant
rs740603	22:19957654-19957654	G	ENSG00000093010	ENST00000678868.1	Transcript	intron_variant
rs740603	22:19957654-19957654	G	-	ENSR00000666607	RegulatoryFeature	regulatory_region_variant
rs740603	22:19957654-19957654	G	-	ENSR00000666608	RegulatoryFeature	regulatory_region_variant
rs740603	22:19957654-19957654	G	-	ENSM00494221145	MotifFeature	TF_binding_site_variant
rs740603	22:19957654-19957654	G	-	ENSM00206989007	MotifFeature	TF_binding_site_variant
rs740603	22:19957654-19957654	G	-	ENSM00387940379	MotifFeature	TF_binding_site_variant
rs740603	22:19957654-19957654	G	-	ENSM00393375105	MotifFeature	TF_binding_site_variant
rs740603	22:19957654-19957654	G	-	ENSM00478548639	MotifFeature	TF_binding_site_variant
rs740603	22:19957654-19957654	G	-	ENSM00263555654	MotifFeature	TF_binding_site_variant
rs740603	22:19957654-19957654	G	-	ENSM00321499643	MotifFeature	TF_binding_site_variant
rs740603	22:19957654-19957654	G	-	ENSM00321994939	MotifFeature	TF_binding_site_variant
rs740603	22:19957654-19957654	G	ENSG00000093010	ENST00000207636.9	Transcript	intron_variant,NMD_transcript_variant
rs740603	22:19957654-19957654	G	ENSG00000093010	ENST00000361682.11	Transcript	intron_variant
rs740603	22:19957654-19957654	G	ENSG00000093010	ENST00000403184.5	Transcript	intron_variant
rs740603	22:19957654-19957654	G	ENSG00000093010	ENST00000403710.5	Transcript	intron_variant
rs740603	22:19957654-19957654	G	ENSG00000093010	ENST00000406520.7	Transcript	intron_variant
rs740603	22:19957654-19957654	G	ENSG00000093010	ENST00000407537.5	Transcript	intron_variant
rs740603	22:19957654-19957654	G	ENSG00000093010	ENST00000412786.5	Transcript	intron_variant
rs740603	22:19957654-19957654	G	ENSG00000093010	ENST00000428707.2	Transcript	intron_variant
rs740603	22:19957654-19957654	G	ENSG00000093010	ENST00000449653.5	Transcript	upstream_gene_variant
rs740603	22:19957654-19957654	G	ENSG00000093010	ENST00000467943.5	Transcript	intron_variant,non_coding_transcript_variant
rs740603	22:19957654-19957654	G	ENSG00000093010	ENST00000676678.1	Transcript	intron_variant
rs740603	22:19957654-19957654	G	ENSG00000093010	ENST00000678255.1	Transcript	intron_variant
rs740603	22:19957654-19957654	G	ENSG00000093010	ENST00000678769.1	Transcript	intron_variant
rs740603	22:19957654-19957654	G	ENSG00000093010	ENST00000678868.1	Transcript	intron_variant
rs740603	22:19957654-19957654	G	-	ENSR00000666607	RegulatoryFeature	regulatory_region_variant
rs740603	22:19957654-19957654	G	-	ENSR00000666608	RegulatoryFeature	regulatory_region_variant
rs740603	22:19957654-19957654	G	-	ENSM00494221145	MotifFeature	TF_binding_site_variant
rs740603	22:19957654-19957654	G	-	ENSM00206989007	MotifFeature	TF_binding_site_variant
rs740603	22:19957654-19957654	G	-	ENSM00387940379	MotifFeature	TF_binding_site_variant
rs740603	22:19957654-19957654	G	-	ENSM00393375105	MotifFeature	TF_binding_site_variant
rs740603	22:19957654-19957654	G	-	ENSM00478548639	MotifFeature	TF_binding_site_variant
rs740603	22:19957654-19957654	G	-	ENSM00263555654	MotifFeature	TF_binding_site_variant
rs740603	22:19957654-19957654	G	-	ENSM00321499643	MotifFeature	TF_binding_site_variant
rs740603	22:19957654-19957654	G	-	ENSM00321994939	MotifFeature	TF_binding_site_variant
rs4646312	22:19960814-19960814	C	ENSG00000093010	ENST00000207636.9	Transcript	intron_variant,NMD_transcript_variant
rs4646312	22:19960814-19960814	C	ENSG00000093010	ENST00000361682.11	Transcript	intron_variant
rs4646312	22:19960814-19960814	C	ENSG00000093010	ENST00000403184.5	Transcript	intron_variant
rs4646312	22:19960814-19960814	C	ENSG00000093010	ENST00000403710.5	Transcript	intron_variant
rs4646312	22:19960814-19960814	C	ENSG00000093010	ENST00000406520.7	Transcript	intron_variant
rs4646312	22:19960814-19960814	C	ENSG00000093010	ENST00000407537.5	Transcript	intron_variant
rs4646312	22:19960814-19960814	C	ENSG00000093010	ENST00000412786.5	Transcript	intron_variant
rs4646312	22:19960814-19960814	C	ENSG00000093010	ENST00000428707.2	Transcript	intron_variant
rs4646312	22:19960814-19960814	C	ENSG00000093010	ENST00000449653.5	Transcript	upstream_gene_variant
rs4646312	22:19960814-19960814	C	ENSG00000093010	ENST00000467943.5	Transcript	intron_variant,non_coding_transcript_variant
rs4646312	22:19960814-19960814	C	ENSG00000093010	ENST00000493893.1	Transcript	upstream_gene_variant
rs4646312	22:19960814-19960814	C	ENSG00000284031	ENST00000585066.1	Transcript	upstream_gene_variant
rs4646312	22:19960814-19960814	C	ENSG00000093010	ENST00000676678.1	Transcript	intron_variant
rs4646312	22:19960814-19960814	C	ENSG00000093010	ENST00000677397.1	Transcript	upstream_gene_variant
rs4646312	22:19960814-19960814	C	ENSG00000093010	ENST00000677470.1	Transcript	upstream_gene_variant
rs4646312	22:19960814-19960814	C	ENSG00000093010	ENST00000677564.1	Transcript	upstream_gene_variant
rs4646312	22:19960814-19960814	C	ENSG00000093010	ENST00000677675.1	Transcript	upstream_gene_variant
rs4646312	22:19960814-19960814	C	ENSG00000093010	ENST00000678240.1	Transcript	upstream_gene_variant
rs4646312	22:19960814-19960814	C	ENSG00000093010	ENST00000678255.1	Transcript	intron_variant
rs4646312	22:19960814-19960814	C	ENSG00000093010	ENST00000678769.1	Transcript	intron_variant
rs4646312	22:19960814-19960814	C	ENSG00000093010	ENST00000678868.1	Transcript	intron_variant
rs4646312	22:19960814-19960814	C	ENSG00000093010	ENST00000678945.1	Transcript	upstream_gene_variant
rs4646312	22:19960814-19960814	C	ENSG00000093010	ENST00000207636.9	Transcript	intron_variant,NMD_transcript_variant
rs4646312	22:19960814-19960814	C	ENSG00000093010	ENST00000361682.11	Transcript	intron_variant
rs4646312	22:19960814-19960814	C	ENSG00000093010	ENST00000403184.5	Transcript	intron_variant
rs4646312	22:19960814-19960814	C	ENSG00000093010	ENST00000403710.5	Transcript	intron_variant
rs4646312	22:19960814-19960814	C	ENSG00000093010	ENST00000406520.7	Transcript	intron_variant
rs4646312	22:19960814-19960814	C	ENSG00000093010	ENST00000407537.5	Transcript	intron_variant
rs4646312	22:19960814-19960814	C	ENSG00000093010	ENST00000412786.5	Transcript	intron_variant
rs4646312	22:19960814-19960814	C	ENSG00000093010	ENST00000428707.2	Transcript	intron_variant
rs4646312	22:19960814-19960814	C	ENSG00000093010	ENST00000449653.5	Transcript	upstream_gene_variant
rs4646312	22:19960814-19960814	C	ENSG00000093010	ENST00000467943.5	Transcript	intron_variant,non_coding_transcript_variant
rs4646312	22:19960814-19960814	C	ENSG00000093010	ENST00000493893.1	Transcript	upstream_gene_variant
rs4646312	22:19960814-19960814	C	ENSG00000284031	ENST00000585066.1	Transcript	upstream_gene_variant
rs4646312	22:19960814-19960814	C	ENSG00000093010	ENST00000676678.1	Transcript	intron_variant
rs4646312	22:19960814-19960814	C	ENSG00000093010	ENST00000677397.1	Transcript	upstream_gene_variant
rs4646312	22:19960814-19960814	C	ENSG00000093010	ENST00000677470.1	Transcript	upstream_gene_variant
rs4646312	22:19960814-19960814	C	ENSG00000093010	ENST00000677564.1	Transcript	upstream_gene_variant
rs4646312	22:19960814-19960814	C	ENSG00000093010	ENST00000677675.1	Transcript	upstream_gene_variant
rs4646312	22:19960814-19960814	C	ENSG00000093010	ENST00000678240.1	Transcript	upstream_gene_variant
rs4646312	22:19960814-19960814	C	ENSG00000093010	ENST00000678255.1	Transcript	intron_variant
rs4646312	22:19960814-19960814	C	ENSG00000093010	ENST00000678769.1	Transcript	intron_variant
rs4646312	22:19960814-19960814	C	ENSG00000093010	ENST00000678868.1	Transcript	intron_variant
rs4646312	22:19960814-19960814	C	ENSG00000093010	ENST00000678945.1	Transcript	upstream_gene_variant
rs4633	22:19962712-19962712	T	ENSG00000093010	ENST00000207636.9	Transcript	synonymous_variant,NMD_transcript_variant
rs4633	22:19962712-19962712	T	ENSG00000093010	ENST00000361682.11	Transcript	synonymous_variant
rs4633	22:19962712-19962712	T	ENSG00000093010	ENST00000403184.5	Transcript	synonymous_variant
rs4633	22:19962712-19962712	T	ENSG00000093010	ENST00000403710.5	Transcript	synonymous_variant
rs4633	22:19962712-19962712	T	ENSG00000093010	ENST00000406520.7	Transcript	synonymous_variant
rs4633	22:19962712-19962712	T	ENSG00000093010	ENST00000407537.5	Transcript	synonymous_variant
rs4633	22:19962712-19962712	T	ENSG00000093010	ENST00000412786.5	Transcript	synonymous_variant
rs4633	22:19962712-19962712	T	ENSG00000093010	ENST00000428707.2	Transcript	synonymous_variant
rs4633	22:19962712-19962712	T	ENSG00000093010	ENST00000449653.5	Transcript	synonymous_variant
rs4633	22:19962712-19962712	T	ENSG00000093010	ENST00000467943.5	Transcript	non_coding_transcript_exon_variant
rs4633	22:19962712-19962712	T	ENSG00000093010	ENST00000493893.1	Transcript	upstream_gene_variant
rs4633	22:19962712-19962712	T	ENSG00000284031	ENST00000585066.1	Transcript	upstream_gene_variant
rs4633	22:19962712-19962712	T	ENSG00000093010	ENST00000676678.1	Transcript	synonymous_variant
rs4633	22:19962712-19962712	T	ENSG00000093010	ENST00000677397.1	Transcript	synonymous_variant,NMD_transcript_variant
rs4633	22:19962712-19962712	T	ENSG00000093010	ENST00000677470.1	Transcript	upstream_gene_variant
rs4633	22:19962712-19962712	T	ENSG00000093010	ENST00000677564.1	Transcript	upstream_gene_variant
rs4633	22:19962712-19962712	T	ENSG00000093010	ENST00000677675.1	Transcript	upstream_gene_variant
rs4633	22:19962712-19962712	T	ENSG00000093010	ENST00000678240.1	Transcript	non_coding_transcript_exon_variant
rs4633	22:19962712-19962712	T	ENSG00000093010	ENST00000678255.1	Transcript	synonymous_variant
rs4633	22:19962712-19962712	T	ENSG00000093010	ENST00000678769.1	Transcript	synonymous_variant
rs4633	22:19962712-19962712	T	ENSG00000093010	ENST00000678868.1	Transcript	synonymous_variant
rs4633	22:19962712-19962712	T	ENSG00000093010	ENST00000678945.1	Transcript	upstream_gene_variant
rs4633	22:19962712-19962712	T	-	ENSR00000666611	RegulatoryFeature	regulatory_region_variant
rs4633	22:19962712-19962712	T	-	ENSR00001238236	RegulatoryFeature	regulatory_region_variant
rs4633	22:19962712-19962712	T	-	ENSM00204272890	MotifFeature	TF_binding_site_variant
rs4633	22:19962712-19962712	T	-	ENSM00524441755	MotifFeature	TF_binding_site_variant
rs4633	22:19962712-19962712	T	-	ENSM00203276849	MotifFeature	TF_binding_site_variant
rs4633	22:19962712-19962712	T	-	ENSM00053258530	MotifFeature	TF_binding_site_variant
rs4633	22:19962712-19962712	T	-	ENSM00203872921	MotifFeature	TF_binding_site_variant
rs4633	22:19962712-19962712	T	-	ENSM00054273882	MotifFeature	TF_binding_site_variant
rs4633	22:19962712-19962712	T	-	ENSM00204320917	MotifFeature	TF_binding_site_variant
rs4633	22:19962712-19962712	T	-	ENSM00203435169	MotifFeature	TF_binding_site_variant
rs4633	22:19962712-19962712	T	-	ENSM00054622282	MotifFeature	TF_binding_site_variant
rs4633	22:19962712-19962712	T	-	ENSM00165831096	MotifFeature	TF_binding_site_variant
rs4633	22:19962712-19962712	T	-	ENSM00204852435	MotifFeature	TF_binding_site_variant
rs4633	22:19962712-19962712	T	-	ENSM00054492036	MotifFeature	TF_binding_site_variant
rs4818	22:19963684-19963684	G	ENSG00000093010	ENST00000207636.9	Transcript	synonymous_variant,NMD_transcript_variant
rs4818	22:19963684-19963684	T	ENSG00000093010	ENST00000207636.9	Transcript	synonymous_variant,NMD_transcript_variant
rs4818	22:19963684-19963684	G	ENSG00000093010	ENST00000361682.11	Transcript	synonymous_variant
rs4818	22:19963684-19963684	T	ENSG00000093010	ENST00000361682.11	Transcript	synonymous_variant
rs4818	22:19963684-19963684	G	ENSG00000093010	ENST00000403184.5	Transcript	synonymous_variant
rs4818	22:19963684-19963684	T	ENSG00000093010	ENST00000403184.5	Transcript	synonymous_variant
rs4818	22:19963684-19963684	G	ENSG00000093010	ENST00000403710.5	Transcript	synonymous_variant
rs4818	22:19963684-19963684	T	ENSG00000093010	ENST00000403710.5	Transcript	synonymous_variant
rs4818	22:19963684-19963684	G	ENSG00000093010	ENST00000406520.7	Transcript	synonymous_variant
rs4818	22:19963684-19963684	T	ENSG00000093010	ENST00000406520.7	Transcript	synonymous_variant
rs4818	22:19963684-19963684	G	ENSG00000093010	ENST00000407537.5	Transcript	synonymous_variant
rs4818	22:19963684-19963684	T	ENSG00000093010	ENST00000407537.5	Transcript	synonymous_variant
rs4818	22:19963684-19963684	G	ENSG00000093010	ENST00000412786.5	Transcript	synonymous_variant
rs4818	22:19963684-19963684	T	ENSG00000093010	ENST00000412786.5	Transcript	synonymous_variant
rs4818	22:19963684-19963684	G	ENSG00000093010	ENST00000428707.2	Transcript	synonymous_variant
rs4818	22:19963684-19963684	T	ENSG00000093010	ENST00000428707.2	Transcript	synonymous_variant
rs4818	22:19963684-19963684	G	ENSG00000093010	ENST00000449653.5	Transcript	synonymous_variant
rs4818	22:19963684-19963684	T	ENSG00000093010	ENST00000449653.5	Transcript	synonymous_variant
rs4818	22:19963684-19963684	G	ENSG00000093010	ENST00000467943.5	Transcript	downstream_gene_variant
rs4818	22:19963684-19963684	T	ENSG00000093010	ENST00000467943.5	Transcript	downstream_gene_variant
rs4818	22:19963684-19963684	G	ENSG00000093010	ENST00000493893.1	Transcript	non_coding_transcript_exon_variant
rs4818	22:19963684-19963684	T	ENSG00000093010	ENST00000493893.1	Transcript	non_coding_transcript_exon_variant
rs4818	22:19963684-19963684	G	ENSG00000284031	ENST00000585066.1	Transcript	upstream_gene_variant
rs4818	22:19963684-19963684	T	ENSG00000284031	ENST00000585066.1	Transcript	upstream_gene_variant
rs4818	22:19963684-19963684	G	ENSG00000093010	ENST00000676678.1	Transcript	synonymous_variant
rs4818	22:19963684-19963684	T	ENSG00000093010	ENST00000676678.1	Transcript	synonymous_variant
rs4818	22:19963684-19963684	G	ENSG00000093010	ENST00000677397.1	Transcript	synonymous_variant,NMD_transcript_variant
rs4818	22:19963684-19963684	T	ENSG00000093010	ENST00000677397.1	Transcript	synonymous_variant,NMD_transcript_variant
rs4818	22:19963684-19963684	G	ENSG00000093010	ENST00000677470.1	Transcript	upstream_gene_variant
rs4818	22:19963684-19963684	T	ENSG00000093010	ENST00000677470.1	Transcript	upstream_gene_variant
rs4818	22:19963684-19963684	G	ENSG00000093010	ENST00000677564.1	Transcript	non_coding_transcript_exon_variant
rs4818	22:19963684-19963684	T	ENSG00000093010	ENST00000677564.1	Transcript	non_coding_transcript_exon_variant
rs4818	22:19963684-19963684	G	ENSG00000093010	ENST00000677675.1	Transcript	non_coding_transcript_exon_variant
rs4818	22:19963684-19963684	T	ENSG00000093010	ENST00000677675.1	Transcript	non_coding_transcript_exon_variant
rs4818	22:19963684-19963684	G	ENSG00000093010	ENST00000678240.1	Transcript	non_coding_transcript_exon_variant
rs4818	22:19963684-19963684	T	ENSG00000093010	ENST00000678240.1	Transcript	non_coding_transcript_exon_variant
rs4818	22:19963684-19963684	G	ENSG00000093010	ENST00000678255.1	Transcript	synonymous_variant
rs4818	22:19963684-19963684	T	ENSG00000093010	ENST00000678255.1	Transcript	synonymous_variant
rs4818	22:19963684-19963684	G	ENSG00000093010	ENST00000678769.1	Transcript	synonymous_variant
rs4818	22:19963684-19963684	T	ENSG00000093010	ENST00000678769.1	Transcript	synonymous_variant
rs4818	22:19963684-19963684	G	ENSG00000093010	ENST00000678868.1	Transcript	synonymous_variant
rs4818	22:19963684-19963684	T	ENSG00000093010	ENST00000678868.1	Transcript	synonymous_variant
rs4818	22:19963684-19963684	G	ENSG00000093010	ENST00000678945.1	Transcript	non_coding_transcript_exon_variant
rs4818	22:19963684-19963684	T	ENSG00000093010	ENST00000678945.1	Transcript	non_coding_transcript_exon_variant
rs4818	22:19963684-19963684	G	-	ENSR00001238236	RegulatoryFeature	regulatory_region_variant
rs4818	22:19963684-19963684	T	-	ENSR00001238236	RegulatoryFeature	regulatory_region_variant
rs4818	22:19963684-19963684	G	ENSG00000093010	ENST00000207636.9	Transcript	synonymous_variant,NMD_transcript_variant
rs4818	22:19963684-19963684	T	ENSG00000093010	ENST00000207636.9	Transcript	synonymous_variant,NMD_transcript_variant
rs4818	22:19963684-19963684	G	ENSG00000093010	ENST00000361682.11	Transcript	synonymous_variant
rs4818	22:19963684-19963684	T	ENSG00000093010	ENST00000361682.11	Transcript	synonymous_variant
rs4818	22:19963684-19963684	G	ENSG00000093010	ENST00000403184.5	Transcript	synonymous_variant
rs4818	22:19963684-19963684	T	ENSG00000093010	ENST00000403184.5	Transcript	synonymous_variant
rs4818	22:19963684-19963684	G	ENSG00000093010	ENST00000403710.5	Transcript	synonymous_variant
rs4818	22:19963684-19963684	T	ENSG00000093010	ENST00000403710.5	Transcript	synonymous_variant
rs4818	22:19963684-19963684	G	ENSG00000093010	ENST00000406520.7	Transcript	synonymous_variant
rs4818	22:19963684-19963684	T	ENSG00000093010	ENST00000406520.7	Transcript	synonymous_variant
rs4818	22:19963684-19963684	G	ENSG00000093010	ENST00000407537.5	Transcript	synonymous_variant
rs4818	22:19963684-19963684	T	ENSG00000093010	ENST00000407537.5	Transcript	synonymous_variant
rs4818	22:19963684-19963684	G	ENSG00000093010	ENST00000412786.5	Transcript	synonymous_variant
rs4818	22:19963684-19963684	T	ENSG00000093010	ENST00000412786.5	Transcript	synonymous_variant
rs4818	22:19963684-19963684	G	ENSG00000093010	ENST00000428707.2	Transcript	synonymous_variant
rs4818	22:19963684-19963684	T	ENSG00000093010	ENST00000428707.2	Transcript	synonymous_variant
rs4818	22:19963684-19963684	G	ENSG00000093010	ENST00000449653.5	Transcript	synonymous_variant
rs4818	22:19963684-19963684	T	ENSG00000093010	ENST00000449653.5	Transcript	synonymous_variant
rs4818	22:19963684-19963684	G	ENSG00000093010	ENST00000467943.5	Transcript	downstream_gene_variant
rs4818	22:19963684-19963684	T	ENSG00000093010	ENST00000467943.5	Transcript	downstream_gene_variant
rs4818	22:19963684-19963684	G	ENSG00000093010	ENST00000493893.1	Transcript	non_coding_transcript_exon_variant
rs4818	22:19963684-19963684	T	ENSG00000093010	ENST00000493893.1	Transcript	non_coding_transcript_exon_variant
rs4818	22:19963684-19963684	G	ENSG00000284031	ENST00000585066.1	Transcript	upstream_gene_variant
rs4818	22:19963684-19963684	T	ENSG00000284031	ENST00000585066.1	Transcript	upstream_gene_variant
rs4818	22:19963684-19963684	G	ENSG00000093010	ENST00000676678.1	Transcript	synonymous_variant
rs4818	22:19963684-19963684	T	ENSG00000093010	ENST00000676678.1	Transcript	synonymous_variant
rs4818	22:19963684-19963684	G	ENSG00000093010	ENST00000677397.1	Transcript	synonymous_variant,NMD_transcript_variant
rs4818	22:19963684-19963684	T	ENSG00000093010	ENST00000677397.1	Transcript	synonymous_variant,NMD_transcript_variant
rs4818	22:19963684-19963684	G	ENSG00000093010	ENST00000677470.1	Transcript	upstream_gene_variant
rs4818	22:19963684-19963684	T	ENSG00000093010	ENST00000677470.1	Transcript	upstream_gene_variant
rs4818	22:19963684-19963684	G	ENSG00000093010	ENST00000677564.1	Transcript	non_coding_transcript_exon_variant
rs4818	22:19963684-19963684	T	ENSG00000093010	ENST00000677564.1	Transcript	non_coding_transcript_exon_variant
rs4818	22:19963684-19963684	G	ENSG00000093010	ENST00000677675.1	Transcript	non_coding_transcript_exon_variant
rs4818	22:19963684-19963684	T	ENSG00000093010	ENST00000677675.1	Transcript	non_coding_transcript_exon_variant
rs4818	22:19963684-19963684	G	ENSG00000093010	ENST00000678240.1	Transcript	non_coding_transcript_exon_variant
rs4818	22:19963684-19963684	T	ENSG00000093010	ENST00000678240.1	Transcript	non_coding_transcript_exon_variant
rs4818	22:19963684-19963684	G	ENSG00000093010	ENST00000678255.1	Transcript	synonymous_variant
rs4818	22:19963684-19963684	T	ENSG00000093010	ENST00000678255.1	Transcript	synonymous_variant
rs4818	22:19963684-19963684	G	ENSG00000093010	ENST00000678769.1	Transcript	synonymous_variant
rs4818	22:19963684-19963684	T	ENSG00000093010	ENST00000678769.1	Transcript	synonymous_variant
rs4818	22:19963684-19963684	G	ENSG00000093010	ENST00000678868.1	Transcript	synonymous_variant
rs4818	22:19963684-19963684	T	ENSG00000093010	ENST00000678868.1	Transcript	synonymous_variant
rs4818	22:19963684-19963684	G	ENSG00000093010	ENST00000678945.1	Transcript	non_coding_transcript_exon_variant
rs4818	22:19963684-19963684	T	ENSG00000093010	ENST00000678945.1	Transcript	non_coding_transcript_exon_variant
rs4818	22:19963684-19963684	G	-	ENSR00001238236	RegulatoryFeature	regulatory_region_variant
rs4818	22:19963684-19963684	T	-	ENSR00001238236	RegulatoryFeature	regulatory_region_variant
rs4680	22:19963748-19963748	A	ENSG00000093010	ENST00000207636.9	Transcript	missense_variant,NMD_transcript_variant
rs4680	22:19963748-19963748	A	ENSG00000093010	ENST00000361682.11	Transcript	missense_variant
rs4680	22:19963748-19963748	A	ENSG00000093010	ENST00000403184.5	Transcript	missense_variant
rs4680	22:19963748-19963748	A	ENSG00000093010	ENST00000403710.5	Transcript	missense_variant
rs4680	22:19963748-19963748	A	ENSG00000093010	ENST00000406520.7	Transcript	missense_variant
rs4680	22:19963748-19963748	A	ENSG00000093010	ENST00000407537.5	Transcript	missense_variant
rs4680	22:19963748-19963748	A	ENSG00000093010	ENST00000412786.5	Transcript	missense_variant
rs4680	22:19963748-19963748	A	ENSG00000093010	ENST00000428707.2	Transcript	missense_variant
rs4680	22:19963748-19963748	A	ENSG00000093010	ENST00000449653.5	Transcript	missense_variant
rs4680	22:19963748-19963748	A	ENSG00000093010	ENST00000467943.5	Transcript	downstream_gene_variant
rs4680	22:19963748-19963748	A	ENSG00000093010	ENST00000493893.1	Transcript	non_coding_transcript_exon_variant
rs4680	22:19963748-19963748	A	ENSG00000284031	ENST00000585066.1	Transcript	upstream_gene_variant
rs4680	22:19963748-19963748	A	ENSG00000093010	ENST00000676678.1	Transcript	missense_variant
rs4680	22:19963748-19963748	A	ENSG00000093010	ENST00000677397.1	Transcript	missense_variant,NMD_transcript_variant
rs4680	22:19963748-19963748	A	ENSG00000093010	ENST00000677470.1	Transcript	upstream_gene_variant
rs4680	22:19963748-19963748	A	ENSG00000093010	ENST00000677564.1	Transcript	non_coding_transcript_exon_variant
rs4680	22:19963748-19963748	A	ENSG00000093010	ENST00000677675.1	Transcript	non_coding_transcript_exon_variant
rs4680	22:19963748-19963748	A	ENSG00000093010	ENST00000678240.1	Transcript	non_coding_transcript_exon_variant
rs4680	22:19963748-19963748	A	ENSG00000093010	ENST00000678255.1	Transcript	missense_variant
rs4680	22:19963748-19963748	A	ENSG00000093010	ENST00000678769.1	Transcript	missense_variant
rs4680	22:19963748-19963748	A	ENSG00000093010	ENST00000678868.1	Transcript	missense_variant
rs4680	22:19963748-19963748	A	ENSG00000093010	ENST00000678945.1	Transcript	non_coding_transcript_exon_variant
rs4680	22:19963748-19963748	A	-	ENSR00001238236	RegulatoryFeature	regulatory_region_variant
rs4680	22:19963748-19963748	A	ENSG00000093010	ENST00000207636.9	Transcript	missense_variant,NMD_transcript_variant
rs4680	22:19963748-19963748	A	ENSG00000093010	ENST00000361682.11	Transcript	missense_variant
rs4680	22:19963748-19963748	A	ENSG00000093010	ENST00000403184.5	Transcript	missense_variant
rs4680	22:19963748-19963748	A	ENSG00000093010	ENST00000403710.5	Transcript	missense_variant
rs4680	22:19963748-19963748	A	ENSG00000093010	ENST00000406520.7	Transcript	missense_variant
rs4680	22:19963748-19963748	A	ENSG00000093010	ENST00000407537.5	Transcript	missense_variant
rs4680	22:19963748-19963748	A	ENSG00000093010	ENST00000412786.5	Transcript	missense_variant
rs4680	22:19963748-19963748	A	ENSG00000093010	ENST00000428707.2	Transcript	missense_variant
rs4680	22:19963748-19963748	A	ENSG00000093010	ENST00000449653.5	Transcript	missense_variant
rs4680	22:19963748-19963748	A	ENSG00000093010	ENST00000467943.5	Transcript	downstream_gene_variant
rs4680	22:19963748-19963748	A	ENSG00000093010	ENST00000493893.1	Transcript	non_coding_transcript_exon_variant
rs4680	22:19963748-19963748	A	ENSG00000284031	ENST00000585066.1	Transcript	upstream_gene_variant
rs4680	22:19963748-19963748	A	ENSG00000093010	ENST00000676678.1	Transcript	missense_variant
rs4680	22:19963748-19963748	A	ENSG00000093010	ENST00000677397.1	Transcript	missense_variant,NMD_transcript_variant
rs4680	22:19963748-19963748	A	ENSG00000093010	ENST00000677470.1	Transcript	upstream_gene_variant
rs4680	22:19963748-19963748	A	ENSG00000093010	ENST00000677564.1	Transcript	non_coding_transcript_exon_variant
rs4680	22:19963748-19963748	A	ENSG00000093010	ENST00000677675.1	Transcript	non_coding_transcript_exon_variant
rs4680	22:19963748-19963748	A	ENSG00000093010	ENST00000678240.1	Transcript	non_coding_transcript_exon_variant
rs4680	22:19963748-19963748	A	ENSG00000093010	ENST00000678255.1	Transcript	missense_variant
rs4680	22:19963748-19963748	A	ENSG00000093010	ENST00000678769.1	Transcript	missense_variant
rs4680	22:19963748-19963748	A	ENSG00000093010	ENST00000678868.1	Transcript	missense_variant
rs4680	22:19963748-19963748	A	ENSG00000093010	ENST00000678945.1	Transcript	non_coding_transcript_exon_variant
rs4680	22:19963748-19963748	A	-	ENSR00001238236	RegulatoryFeature	regulatory_region_variant
rs165774	22:19965038-19965038	A	ENSG00000093010	ENST00000207636.9	Transcript	intron_variant,NMD_transcript_variant
rs165774	22:19965038-19965038	A	ENSG00000099889	ENST00000263207.8	Transcript	downstream_gene_variant
rs165774	22:19965038-19965038	A	ENSG00000093010	ENST00000361682.11	Transcript	intron_variant
rs165774	22:19965038-19965038	A	ENSG00000093010	ENST00000403184.5	Transcript	3_prime_UTR_variant
rs165774	22:19965038-19965038	A	ENSG00000093010	ENST00000403710.5	Transcript	intron_variant
rs165774	22:19965038-19965038	A	ENSG00000093010	ENST00000406520.7	Transcript	intron_variant
rs165774	22:19965038-19965038	A	ENSG00000093010	ENST00000407537.5	Transcript	intron_variant
rs165774	22:19965038-19965038	A	ENSG00000093010	ENST00000412786.5	Transcript	intron_variant
rs165774	22:19965038-19965038	A	ENSG00000093010	ENST00000428707.2	Transcript	intron_variant
rs165774	22:19965038-19965038	A	ENSG00000093010	ENST00000449653.5	Transcript	intron_variant
rs165774	22:19965038-19965038	A	ENSG00000093010	ENST00000467943.5	Transcript	downstream_gene_variant
rs165774	22:19965038-19965038	A	ENSG00000093010	ENST00000493893.1	Transcript	downstream_gene_variant
rs165774	22:19965038-19965038	A	ENSG00000099889	ENST00000495096.5	Transcript	downstream_gene_variant
rs165774	22:19965038-19965038	A	ENSG00000284031	ENST00000585066.1	Transcript	downstream_gene_variant
rs165774	22:19965038-19965038	A	ENSG00000093010	ENST00000676678.1	Transcript	intron_variant
rs165774	22:19965038-19965038	A	ENSG00000093010	ENST00000677397.1	Transcript	intron_variant,NMD_transcript_variant
rs165774	22:19965038-19965038	A	ENSG00000093010	ENST00000677470.1	Transcript	intron_variant,non_coding_transcript_variant
rs165774	22:19965038-19965038	A	ENSG00000093010	ENST00000677564.1	Transcript	intron_variant,non_coding_transcript_variant
rs165774	22:19965038-19965038	A	ENSG00000093010	ENST00000677675.1	Transcript	intron_variant,non_coding_transcript_variant
rs165774	22:19965038-19965038	A	ENSG00000093010	ENST00000678240.1	Transcript	downstream_gene_variant
rs165774	22:19965038-19965038	A	ENSG00000093010	ENST00000678255.1	Transcript	intron_variant
rs165774	22:19965038-19965038	A	ENSG00000093010	ENST00000678769.1	Transcript	intron_variant
rs165774	22:19965038-19965038	A	ENSG00000093010	ENST00000678868.1	Transcript	intron_variant
rs165774	22:19965038-19965038	A	ENSG00000093010	ENST00000678945.1	Transcript	intron_variant,non_coding_transcript_variant
rs174699	22:19966935-19966935	T	ENSG00000093010	ENST00000207636.9	Transcript	intron_variant,NMD_transcript_variant
rs174699	22:19966935-19966935	T	ENSG00000099889	ENST00000263207.8	Transcript	downstream_gene_variant
rs174699	22:19966935-19966935	T	ENSG00000093010	ENST00000361682.11	Transcript	intron_variant
rs174699	22:19966935-19966935	T	ENSG00000099889	ENST00000401994.5	Transcript	downstream_gene_variant
rs174699	22:19966935-19966935	T	ENSG00000093010	ENST00000403184.5	Transcript	downstream_gene_variant
rs174699	22:19966935-19966935	T	ENSG00000093010	ENST00000403710.5	Transcript	intron_variant
rs174699	22:19966935-19966935	T	ENSG00000099889	ENST00000406259.1	Transcript	downstream_gene_variant
rs174699	22:19966935-19966935	T	ENSG00000093010	ENST00000406520.7	Transcript	intron_variant
rs174699	22:19966935-19966935	T	ENSG00000099889	ENST00000406522.5	Transcript	downstream_gene_variant
rs174699	22:19966935-19966935	T	ENSG00000093010	ENST00000407537.5	Transcript	intron_variant
rs174699	22:19966935-19966935	T	ENSG00000093010	ENST00000412786.5	Transcript	intron_variant
rs174699	22:19966935-19966935	T	ENSG00000093010	ENST00000428707.2	Transcript	intron_variant
rs174699	22:19966935-19966935	T	ENSG00000093010	ENST00000449653.5	Transcript	intron_variant
rs174699	22:19966935-19966935	T	ENSG00000093010	ENST00000467943.5	Transcript	downstream_gene_variant
rs174699	22:19966935-19966935	T	ENSG00000093010	ENST00000493893.1	Transcript	downstream_gene_variant
rs174699	22:19966935-19966935	T	ENSG00000099889	ENST00000495096.5	Transcript	downstream_gene_variant
rs174699	22:19966935-19966935	T	ENSG00000284031	ENST00000585066.1	Transcript	downstream_gene_variant
rs174699	22:19966935-19966935	T	ENSG00000093010	ENST00000676678.1	Transcript	intron_variant
rs174699	22:19966935-19966935	T	ENSG00000093010	ENST00000677397.1	Transcript	intron_variant,NMD_transcript_variant
rs174699	22:19966935-19966935	T	ENSG00000093010	ENST00000677470.1	Transcript	intron_variant,non_coding_transcript_variant
rs174699	22:19966935-19966935	T	ENSG00000093010	ENST00000677564.1	Transcript	intron_variant,non_coding_transcript_variant
rs174699	22:19966935-19966935	T	ENSG00000093010	ENST00000677675.1	Transcript	intron_variant,non_coding_transcript_variant
rs174699	22:19966935-19966935	T	ENSG00000093010	ENST00000678240.1	Transcript	downstream_gene_variant
rs174699	22:19966935-19966935	T	ENSG00000093010	ENST00000678255.1	Transcript	intron_variant
rs174699	22:19966935-19966935	T	ENSG00000093010	ENST00000678769.1	Transcript	intron_variant
rs174699	22:19966935-19966935	T	ENSG00000093010	ENST00000678868.1	Transcript	intron_variant
rs174699	22:19966935-19966935	T	ENSG00000093010	ENST00000678945.1	Transcript	intron_variant,non_coding_transcript_variant
rs174699	22:19966935-19966935	T	-	ENSR00000666615	RegulatoryFeature	regulatory_region_variant
rs174699	22:19966935-19966935	T	-	ENSR00001238237	RegulatoryFeature	regulatory_region_variant
rs174699	22:19966935-19966935	T	ENSG00000093010	ENST00000207636.9	Transcript	intron_variant,NMD_transcript_variant
rs174699	22:19966935-19966935	T	ENSG00000099889	ENST00000263207.8	Transcript	downstream_gene_variant
rs174699	22:19966935-19966935	T	ENSG00000093010	ENST00000361682.11	Transcript	intron_variant
rs174699	22:19966935-19966935	T	ENSG00000099889	ENST00000401994.5	Transcript	downstream_gene_variant
rs174699	22:19966935-19966935	T	ENSG00000093010	ENST00000403184.5	Transcript	downstream_gene_variant
rs174699	22:19966935-19966935	T	ENSG00000093010	ENST00000403710.5	Transcript	intron_variant
rs174699	22:19966935-19966935	T	ENSG00000099889	ENST00000406259.1	Transcript	downstream_gene_variant
rs174699	22:19966935-19966935	T	ENSG00000093010	ENST00000406520.7	Transcript	intron_variant
rs174699	22:19966935-19966935	T	ENSG00000099889	ENST00000406522.5	Transcript	downstream_gene_variant
rs174699	22:19966935-19966935	T	ENSG00000093010	ENST00000407537.5	Transcript	intron_variant
rs174699	22:19966935-19966935	T	ENSG00000093010	ENST00000412786.5	Transcript	intron_variant
rs174699	22:19966935-19966935	T	ENSG00000093010	ENST00000428707.2	Transcript	intron_variant
rs174699	22:19966935-19966935	T	ENSG00000093010	ENST00000449653.5	Transcript	intron_variant
rs174699	22:19966935-19966935	T	ENSG00000093010	ENST00000467943.5	Transcript	downstream_gene_variant
rs174699	22:19966935-19966935	T	ENSG00000093010	ENST00000493893.1	Transcript	downstream_gene_variant
rs174699	22:19966935-19966935	T	ENSG00000099889	ENST00000495096.5	Transcript	downstream_gene_variant
rs174699	22:19966935-19966935	T	ENSG00000284031	ENST00000585066.1	Transcript	downstream_gene_variant
rs174699	22:19966935-19966935	T	ENSG00000093010	ENST00000676678.1	Transcript	intron_variant
rs174699	22:19966935-19966935	T	ENSG00000093010	ENST00000677397.1	Transcript	intron_variant,NMD_transcript_variant
rs174699	22:19966935-19966935	T	ENSG00000093010	ENST00000677470.1	Transcript	intron_variant,non_coding_transcript_variant
rs174699	22:19966935-19966935	T	ENSG00000093010	ENST00000677564.1	Transcript	intron_variant,non_coding_transcript_variant
rs174699	22:19966935-19966935	T	ENSG00000093010	ENST00000677675.1	Transcript	intron_variant,non_coding_transcript_variant
rs174699	22:19966935-19966935	T	ENSG00000093010	ENST00000678240.1	Transcript	downstream_gene_variant
rs174699	22:19966935-19966935	T	ENSG00000093010	ENST00000678255.1	Transcript	intron_variant
rs174699	22:19966935-19966935	T	ENSG00000093010	ENST00000678769.1	Transcript	intron_variant
rs174699	22:19966935-19966935	T	ENSG00000093010	ENST00000678868.1	Transcript	intron_variant
rs174699	22:19966935-19966935	T	ENSG00000093010	ENST00000678945.1	Transcript	intron_variant,non_coding_transcript_variant
rs174699	22:19966935-19966935	T	-	ENSR00000666615	RegulatoryFeature	regulatory_region_variant
rs174699	22:19966935-19966935	T	-	ENSR00001238237	RegulatoryFeature	regulatory_region_variant
rs135745	22:38287631-38287631	C	ENSG00000213923	ENST00000359867.7	Transcript	downstream_gene_variant
rs135745	22:38287631-38287631	C	ENSG00000213923	ENST00000366216.6	Transcript	downstream_gene_variant
rs135745	22:38287631-38287631	C	ENSG00000213923	ENST00000396832.6	Transcript	downstream_gene_variant
rs135745	22:38287631-38287631	C	ENSG00000213923	ENST00000431632.5	Transcript	downstream_gene_variant
rs42451	3:10288693-10288693	T	ENSG00000157017	ENST00000287656.11	Transcript	intron_variant
rs42451	3:10288693-10288693	T	ENSG00000157017	ENST00000335542.13	Transcript	intron_variant
rs42451	3:10288693-10288693	T	ENSG00000157017	ENST00000422159.5	Transcript	intron_variant
rs42451	3:10288693-10288693	T	ENSG00000157017	ENST00000425479.1	Transcript	downstream_gene_variant
rs42451	3:10288693-10288693	T	ENSG00000157017	ENST00000429122.1	Transcript	intron_variant
rs42451	3:10288693-10288693	T	ENSG00000157017	ENST00000430179.5	Transcript	intron_variant
rs42451	3:10288693-10288693	T	ENSG00000157017	ENST00000437422.6	Transcript	intron_variant
rs42451	3:10288693-10288693	T	ENSG00000240288	ENST00000439539.3	Transcript	intron_variant,non_coding_transcript_variant
rs42451	3:10288693-10288693	T	ENSG00000157017	ENST00000439975.6	Transcript	intron_variant
rs42451	3:10288693-10288693	T	ENSG00000157017	ENST00000446937.2	Transcript	intron_variant
rs42451	3:10288693-10288693	T	ENSG00000157017	ENST00000449238.6	Transcript	intron_variant
rs42451	3:10288693-10288693	T	ENSG00000157017	ENST00000457360.5	Transcript	intron_variant
rs42451	3:10288693-10288693	T	ENSG00000231177	ENST00000475197.1	Transcript	downstream_gene_variant
rs42451	3:10288693-10288693	T	ENSG00000157017	ENST00000475759.5	Transcript	intron_variant,non_coding_transcript_variant
rs42451	3:10288693-10288693	T	ENSG00000157017	ENST00000476283.1	Transcript	intron_variant,non_coding_transcript_variant
rs42451	3:10288693-10288693	T	ENSG00000157017	ENST00000481287.5	Transcript	intron_variant,non_coding_transcript_variant
rs42451	3:10288693-10288693	T	ENSG00000157017	ENST00000491589.5	Transcript	intron_variant,non_coding_transcript_variant
rs42451	3:10288693-10288693	T	ENSG00000157020	ENST00000492602.5	Transcript	downstream_gene_variant
rs42451	3:10288693-10288693	T	ENSG00000231177	ENST00000538717.1	Transcript	downstream_gene_variant
rs42451	3:10288693-10288693	T	ENSG00000240288	ENST00000603771.1	Transcript	intron_variant,non_coding_transcript_variant
rs42451	3:10288693-10288693	T	ENSG00000240288	ENST00000605014.5	Transcript	intron_variant,non_coding_transcript_variant
rs42451	3:10288693-10288693	T	ENSG00000240288	ENST00000605105.5	Transcript	intron_variant,non_coding_transcript_variant
rs42451	3:10288693-10288693	T	ENSG00000276678	ENST00000610995.1	Transcript	downstream_gene_variant
rs42451	3:10288693-10288693	T	ENSG00000240288	ENST00000662597.1	Transcript	intron_variant,non_coding_transcript_variant
rs42451	3:10288693-10288693	T	-	ENSR00001062213	RegulatoryFeature	regulatory_region_variant
rs35680	3:10288880-10288880	G	ENSG00000157017	ENST00000287656.11	Transcript	intron_variant
rs35680	3:10288880-10288880	T	ENSG00000157017	ENST00000287656.11	Transcript	intron_variant
rs35680	3:10288880-10288880	G	ENSG00000157017	ENST00000335542.13	Transcript	intron_variant
rs35680	3:10288880-10288880	T	ENSG00000157017	ENST00000335542.13	Transcript	intron_variant
rs35680	3:10288880-10288880	G	ENSG00000157017	ENST00000422159.5	Transcript	intron_variant
rs35680	3:10288880-10288880	T	ENSG00000157017	ENST00000422159.5	Transcript	intron_variant
rs35680	3:10288880-10288880	G	ENSG00000157017	ENST00000425479.1	Transcript	downstream_gene_variant
rs35680	3:10288880-10288880	T	ENSG00000157017	ENST00000425479.1	Transcript	downstream_gene_variant
rs35680	3:10288880-10288880	G	ENSG00000157017	ENST00000429122.1	Transcript	intron_variant
rs35680	3:10288880-10288880	T	ENSG00000157017	ENST00000429122.1	Transcript	intron_variant
rs35680	3:10288880-10288880	G	ENSG00000157017	ENST00000430179.5	Transcript	intron_variant
rs35680	3:10288880-10288880	T	ENSG00000157017	ENST00000430179.5	Transcript	intron_variant
rs35680	3:10288880-10288880	G	ENSG00000157017	ENST00000437422.6	Transcript	intron_variant
rs35680	3:10288880-10288880	T	ENSG00000157017	ENST00000437422.6	Transcript	intron_variant
rs35680	3:10288880-10288880	G	ENSG00000240288	ENST00000439539.3	Transcript	intron_variant,non_coding_transcript_variant
rs35680	3:10288880-10288880	T	ENSG00000240288	ENST00000439539.3	Transcript	intron_variant,non_coding_transcript_variant
rs35680	3:10288880-10288880	G	ENSG00000157017	ENST00000439975.6	Transcript	intron_variant
rs35680	3:10288880-10288880	T	ENSG00000157017	ENST00000439975.6	Transcript	intron_variant
rs35680	3:10288880-10288880	G	ENSG00000157017	ENST00000446937.2	Transcript	intron_variant
rs35680	3:10288880-10288880	T	ENSG00000157017	ENST00000446937.2	Transcript	intron_variant
rs35680	3:10288880-10288880	G	ENSG00000157017	ENST00000449238.6	Transcript	intron_variant
rs35680	3:10288880-10288880	T	ENSG00000157017	ENST00000449238.6	Transcript	intron_variant
rs35680	3:10288880-10288880	G	ENSG00000157017	ENST00000457360.5	Transcript	intron_variant
rs35680	3:10288880-10288880	T	ENSG00000157017	ENST00000457360.5	Transcript	intron_variant
rs35680	3:10288880-10288880	G	ENSG00000231177	ENST00000475197.1	Transcript	downstream_gene_variant
rs35680	3:10288880-10288880	T	ENSG00000231177	ENST00000475197.1	Transcript	downstream_gene_variant
rs35680	3:10288880-10288880	G	ENSG00000157017	ENST00000475759.5	Transcript	intron_variant,non_coding_transcript_variant
rs35680	3:10288880-10288880	T	ENSG00000157017	ENST00000475759.5	Transcript	intron_variant,non_coding_transcript_variant
rs35680	3:10288880-10288880	G	ENSG00000157017	ENST00000476283.1	Transcript	intron_variant,non_coding_transcript_variant
rs35680	3:10288880-10288880	T	ENSG00000157017	ENST00000476283.1	Transcript	intron_variant,non_coding_transcript_variant
rs35680	3:10288880-10288880	G	ENSG00000157017	ENST00000481287.5	Transcript	intron_variant,non_coding_transcript_variant
rs35680	3:10288880-10288880	T	ENSG00000157017	ENST00000481287.5	Transcript	intron_variant,non_coding_transcript_variant
rs35680	3:10288880-10288880	G	ENSG00000157017	ENST00000491589.5	Transcript	intron_variant,non_coding_transcript_variant
rs35680	3:10288880-10288880	T	ENSG00000157017	ENST00000491589.5	Transcript	intron_variant,non_coding_transcript_variant
rs35680	3:10288880-10288880	G	ENSG00000157020	ENST00000492602.5	Transcript	downstream_gene_variant
rs35680	3:10288880-10288880	T	ENSG00000157020	ENST00000492602.5	Transcript	downstream_gene_variant
rs35680	3:10288880-10288880	G	ENSG00000231177	ENST00000538717.1	Transcript	downstream_gene_variant
rs35680	3:10288880-10288880	T	ENSG00000231177	ENST00000538717.1	Transcript	downstream_gene_variant
rs35680	3:10288880-10288880	G	ENSG00000240288	ENST00000603771.1	Transcript	intron_variant,non_coding_transcript_variant
rs35680	3:10288880-10288880	T	ENSG00000240288	ENST00000603771.1	Transcript	intron_variant,non_coding_transcript_variant
rs35680	3:10288880-10288880	G	ENSG00000240288	ENST00000605014.5	Transcript	intron_variant,non_coding_transcript_variant
rs35680	3:10288880-10288880	T	ENSG00000240288	ENST00000605014.5	Transcript	intron_variant,non_coding_transcript_variant
rs35680	3:10288880-10288880	G	ENSG00000240288	ENST00000605105.5	Transcript	intron_variant,non_coding_transcript_variant
rs35680	3:10288880-10288880	T	ENSG00000240288	ENST00000605105.5	Transcript	intron_variant,non_coding_transcript_variant
rs35680	3:10288880-10288880	G	ENSG00000276678	ENST00000610995.1	Transcript	downstream_gene_variant
rs35680	3:10288880-10288880	T	ENSG00000276678	ENST00000610995.1	Transcript	downstream_gene_variant
rs35680	3:10288880-10288880	G	ENSG00000240288	ENST00000662597.1	Transcript	intron_variant,non_coding_transcript_variant
rs35680	3:10288880-10288880	T	ENSG00000240288	ENST00000662597.1	Transcript	intron_variant,non_coding_transcript_variant
rs2134655	3:114139354-114139354	A	ENSG00000151577	ENST00000295881.9	Transcript	intron_variant
rs2134655	3:114139354-114139354	T	ENSG00000151577	ENST00000295881.9	Transcript	intron_variant
rs2134655	3:114139354-114139354	A	ENSG00000151577	ENST00000383673.5	Transcript	intron_variant
rs2134655	3:114139354-114139354	T	ENSG00000151577	ENST00000383673.5	Transcript	intron_variant
rs2134655	3:114139354-114139354	A	ENSG00000151577	ENST00000460779.5	Transcript	intron_variant
rs2134655	3:114139354-114139354	T	ENSG00000151577	ENST00000460779.5	Transcript	intron_variant
rs2134655	3:114139354-114139354	A	ENSG00000151577	ENST00000467632.5	Transcript	intron_variant
rs2134655	3:114139354-114139354	T	ENSG00000151577	ENST00000467632.5	Transcript	intron_variant
rs2134655	3:114139354-114139354	A	ENSG00000151577	ENST00000698213.1	Transcript	intron_variant,NMD_transcript_variant
rs2134655	3:114139354-114139354	T	ENSG00000151577	ENST00000698213.1	Transcript	intron_variant,NMD_transcript_variant
rs963468	3:114144040-114144040	A	ENSG00000151577	ENST00000295881.9	Transcript	intron_variant
rs963468	3:114144040-114144040	C	ENSG00000151577	ENST00000295881.9	Transcript	intron_variant
rs963468	3:114144040-114144040	A	ENSG00000151577	ENST00000383673.5	Transcript	intron_variant
rs963468	3:114144040-114144040	C	ENSG00000151577	ENST00000383673.5	Transcript	intron_variant
rs963468	3:114144040-114144040	A	ENSG00000151577	ENST00000460779.5	Transcript	intron_variant
rs963468	3:114144040-114144040	C	ENSG00000151577	ENST00000460779.5	Transcript	intron_variant
rs963468	3:114144040-114144040	A	ENSG00000151577	ENST00000467632.5	Transcript	intron_variant
rs963468	3:114144040-114144040	C	ENSG00000151577	ENST00000467632.5	Transcript	intron_variant
rs963468	3:114144040-114144040	A	ENSG00000151577	ENST00000698213.1	Transcript	intron_variant,NMD_transcript_variant
rs963468	3:114144040-114144040	C	ENSG00000151577	ENST00000698213.1	Transcript	intron_variant,NMD_transcript_variant
rs9880168	3:114147704-114147704	G	ENSG00000151577	ENST00000295881.9	Transcript	intron_variant
rs9880168	3:114147704-114147704	G	ENSG00000151577	ENST00000383673.5	Transcript	intron_variant
rs9880168	3:114147704-114147704	G	ENSG00000151577	ENST00000460779.5	Transcript	intron_variant
rs9880168	3:114147704-114147704	G	ENSG00000151577	ENST00000467632.5	Transcript	intron_variant
rs9880168	3:114147704-114147704	G	ENSG00000151577	ENST00000698213.1	Transcript	intron_variant,NMD_transcript_variant
rs2630351	3:114156212-114156212	C	ENSG00000151577	ENST00000295881.9	Transcript	intron_variant
rs2630351	3:114156212-114156212	G	ENSG00000151577	ENST00000295881.9	Transcript	intron_variant
rs2630351	3:114156212-114156212	C	ENSG00000151577	ENST00000383673.5	Transcript	intron_variant
rs2630351	3:114156212-114156212	G	ENSG00000151577	ENST00000383673.5	Transcript	intron_variant
rs2630351	3:114156212-114156212	C	ENSG00000151577	ENST00000460779.5	Transcript	intron_variant
rs2630351	3:114156212-114156212	G	ENSG00000151577	ENST00000460779.5	Transcript	intron_variant
rs2630351	3:114156212-114156212	C	ENSG00000151577	ENST00000467632.5	Transcript	intron_variant
rs2630351	3:114156212-114156212	G	ENSG00000151577	ENST00000467632.5	Transcript	intron_variant
rs2630351	3:114156212-114156212	C	ENSG00000151577	ENST00000698213.1	Transcript	intron_variant,NMD_transcript_variant
rs2630351	3:114156212-114156212	G	ENSG00000151577	ENST00000698213.1	Transcript	intron_variant,NMD_transcript_variant
rs324029	3:114162776-114162776	C	ENSG00000151577	ENST00000295881.9	Transcript	intron_variant
rs324029	3:114162776-114162776	G	ENSG00000151577	ENST00000295881.9	Transcript	intron_variant
rs324029	3:114162776-114162776	C	ENSG00000151577	ENST00000383673.5	Transcript	intron_variant
rs324029	3:114162776-114162776	G	ENSG00000151577	ENST00000383673.5	Transcript	intron_variant
rs324029	3:114162776-114162776	C	ENSG00000151577	ENST00000460779.5	Transcript	intron_variant
rs324029	3:114162776-114162776	G	ENSG00000151577	ENST00000460779.5	Transcript	intron_variant
rs324029	3:114162776-114162776	C	ENSG00000151577	ENST00000467632.5	Transcript	intron_variant
rs324029	3:114162776-114162776	G	ENSG00000151577	ENST00000467632.5	Transcript	intron_variant
rs324029	3:114162776-114162776	C	ENSG00000151577	ENST00000698213.1	Transcript	intron_variant,NMD_transcript_variant
rs324029	3:114162776-114162776	G	ENSG00000151577	ENST00000698213.1	Transcript	intron_variant,NMD_transcript_variant
rs6280	3:114171968-114171968	T	ENSG00000151577	ENST00000295881.9	Transcript	missense_variant
rs6280	3:114171968-114171968	T	ENSG00000151577	ENST00000383673.5	Transcript	missense_variant
rs6280	3:114171968-114171968	T	ENSG00000151577	ENST00000460779.5	Transcript	missense_variant
rs6280	3:114171968-114171968	T	ENSG00000151577	ENST00000467632.5	Transcript	missense_variant
rs6280	3:114171968-114171968	T	ENSG00000151577	ENST00000698213.1	Transcript	missense_variant,NMD_transcript_variant
rs495225	3:172448243-172448243	A	ENSG00000121853	ENST00000241256.3	Transcript	synonymous_variant
rs495225	3:172448243-172448243	C	ENSG00000121853	ENST00000241256.3	Transcript	synonymous_variant
rs495225	3:172448243-172448243	T	ENSG00000121853	ENST00000241256.3	Transcript	synonymous_variant
rs495225	3:172448243-172448243	A	ENSG00000121853	ENST00000427970.1	Transcript	synonymous_variant
rs495225	3:172448243-172448243	C	ENSG00000121853	ENST00000427970.1	Transcript	synonymous_variant
rs495225	3:172448243-172448243	T	ENSG00000121853	ENST00000427970.1	Transcript	synonymous_variant
rs495225	3:172448243-172448243	A	-	ENSR00000708862	RegulatoryFeature	regulatory_region_variant
rs495225	3:172448243-172448243	C	-	ENSR00000708862	RegulatoryFeature	regulatory_region_variant
rs495225	3:172448243-172448243	T	-	ENSR00000708862	RegulatoryFeature	regulatory_region_variant
rs495225	3:172448243-172448243	A	-	ENSM00526323861	MotifFeature	TF_binding_site_variant
rs495225	3:172448243-172448243	C	-	ENSM00526323861	MotifFeature	TF_binding_site_variant
rs495225	3:172448243-172448243	T	-	ENSM00526323861	MotifFeature	TF_binding_site_variant
rs1967550	4:9783641-9783641	A	ENSG00000169676	ENST00000304374.4	Transcript	3_prime_UTR_variant
rs1967550	4:9783641-9783641	T	ENSG00000169676	ENST00000304374.4	Transcript	3_prime_UTR_variant
rs1967550	4:9783641-9783641	A	ENSG00000109667	ENST00000503803.5	Transcript	intron_variant,non_coding_transcript_variant
rs1967550	4:9783641-9783641	T	ENSG00000109667	ENST00000503803.5	Transcript	intron_variant,non_coding_transcript_variant
rs1967550	4:9783641-9783641	A	ENSG00000109667	ENST00000508585.5	Transcript	intron_variant,non_coding_transcript_variant
rs1967550	4:9783641-9783641	T	ENSG00000109667	ENST00000508585.5	Transcript	intron_variant,non_coding_transcript_variant
rs2227902	4:56930934-56930934	T	ENSG00000084093	ENST00000309042.12	Transcript	missense_variant
rs2227902	4:56930934-56930934	T	ENSG00000084093	ENST00000514063.2	Transcript	3_prime_UTR_variant
rs2227902	4:56930934-56930934	T	ENSG00000084093	ENST00000611211.2	Transcript	intron_variant,NMD_transcript_variant
rs2227902	4:56930934-56930934	T	ENSG00000084093	ENST00000616975.5	Transcript	3_prime_UTR_variant
rs2227902	4:56930934-56930934	T	ENSG00000084093	ENST00000619101.5	Transcript	3_prime_UTR_variant
rs2227902	4:56930934-56930934	T	ENSG00000084093	ENST00000622863.4	Transcript	intron_variant
rs2227902	4:56930934-56930934	T	ENSG00000084093	ENST00000638187.2	Transcript	missense_variant
rs2227902	4:56930934-56930934	T	ENSG00000084093	ENST00000640168.2	Transcript	intron_variant
rs2227902	4:56930934-56930934	T	ENSG00000084093	ENST00000640343.2	Transcript	intron_variant
rs2227902	4:56930934-56930934	T	ENSG00000084093	ENST00000675105.1	Transcript	missense_variant
rs2227902	4:56930934-56930934	T	ENSG00000084093	ENST00000675341.1	Transcript	missense_variant
rs1229984	4:99318162-99318162	C	ENSG00000196616	ENST00000305046.13	Transcript	missense_variant
rs1229984	4:99318162-99318162	G	ENSG00000196616	ENST00000305046.13	Transcript	missense_variant
rs1229984	4:99318162-99318162	C	ENSG00000196616	ENST00000504498.1	Transcript	non_coding_transcript_exon_variant
rs1229984	4:99318162-99318162	G	ENSG00000196616	ENST00000504498.1	Transcript	non_coding_transcript_exon_variant
rs1229984	4:99318162-99318162	C	ENSG00000196616	ENST00000506651.5	Transcript	missense_variant
rs1229984	4:99318162-99318162	G	ENSG00000196616	ENST00000506651.5	Transcript	missense_variant
rs1229984	4:99318162-99318162	C	ENSG00000196616	ENST00000515694.4	Transcript	non_coding_transcript_exon_variant
rs1229984	4:99318162-99318162	G	ENSG00000196616	ENST00000515694.4	Transcript	non_coding_transcript_exon_variant
rs1229984	4:99318162-99318162	C	ENSG00000196616	ENST00000625860.2	Transcript	missense_variant
rs1229984	4:99318162-99318162	G	ENSG00000196616	ENST00000625860.2	Transcript	missense_variant
rs1229984	4:99318162-99318162	C	ENSG00000196616	ENST00000632775.1	Transcript	non_coding_transcript_exon_variant
rs1229984	4:99318162-99318162	G	ENSG00000196616	ENST00000632775.1	Transcript	non_coding_transcript_exon_variant
rs1229984	4:99318162-99318162	C	ENSG00000196616	ENST00000639454.1	Transcript	missense_variant
rs1229984	4:99318162-99318162	G	ENSG00000196616	ENST00000639454.1	Transcript	missense_variant
rs1229984	4:99318162-99318162	C	-	ENSR00000731244	RegulatoryFeature	regulatory_region_variant
rs1229984	4:99318162-99318162	G	-	ENSR00000731244	RegulatoryFeature	regulatory_region_variant
rs28363170	5:1393746-1393746	GTGGGGGCCCTGCATGCGTCCTGGGGTAGTACACGCTCCAGTGGGGGCCCTGCATGCGTCCTGGGGTAGTACACGCTCCAGTGGGGGCCCTGCATGCGTCCTGGGGTAGTACACGCTCC	ENSG00000142319	ENST00000270349.12	Transcript	3_prime_UTR_variant
rs28363170	5:1393746-1393746	GTGGGGGCCCTGCATGCGTCCTGGGGTAGTACACGCTCCAGTGGGGGCCCTGCATGCGTCCTGGGGTAGTACACGCTCCAGTGGGGGCCCTGCATGCGTCCTGGGGTAGTACACGCTCC	ENSG00000142319	ENST00000512002.2	Transcript	downstream_gene_variant
rs3836790	5:1411740-1411740	ACATACACACTCAGACACACATACCATGCA	ENSG00000142319	ENST00000270349.12	Transcript	intron_variant
rs3836790	5:1411740-1411740	ACATACACACTCAGACACACATACCATGCA	ENSG00000142319	ENST00000511750.1	Transcript	downstream_gene_variant
rs463379	5:1431049-1431049	A	ENSG00000142319	ENST00000270349.12	Transcript	intron_variant
rs463379	5:1431049-1431049	C	ENSG00000142319	ENST00000270349.12	Transcript	intron_variant
rs463379	5:1431049-1431049	T	ENSG00000142319	ENST00000270349.12	Transcript	intron_variant
rs246997	5:1440165-1440165	A	ENSG00000142319	ENST00000270349.12	Transcript	intron_variant
rs246997	5:1440165-1440165	C	ENSG00000142319	ENST00000270349.12	Transcript	intron_variant
rs246997	5:1440165-1440165	G	ENSG00000142319	ENST00000270349.12	Transcript	intron_variant
rs6350	5:1443084-1443084	A	ENSG00000142319	ENST00000270349.12	Transcript	synonymous_variant
rs6350	5:1443084-1443084	C	ENSG00000142319	ENST00000270349.12	Transcript	missense_variant
rs180049	5:78886027-78886027	A	ENSG00000113273	ENST00000264914.10	Transcript	intron_variant
rs180049	5:78886027-78886027	C	ENSG00000113273	ENST00000264914.10	Transcript	intron_variant
rs180049	5:78886027-78886027	A	ENSG00000113273	ENST00000396151.7	Transcript	intron_variant
rs180049	5:78886027-78886027	C	ENSG00000113273	ENST00000396151.7	Transcript	intron_variant
rs180049	5:78886027-78886027	A	ENSG00000113273	ENST00000521800.2	Transcript	intron_variant,non_coding_transcript_variant
rs180049	5:78886027-78886027	C	ENSG00000113273	ENST00000521800.2	Transcript	intron_variant,non_coding_transcript_variant
rs180049	5:78886027-78886027	A	ENSG00000113273	ENST00000565165.2	Transcript	intron_variant
rs180049	5:78886027-78886027	C	ENSG00000113273	ENST00000565165.2	Transcript	intron_variant
rs180049	5:78886027-78886027	A	-	ENSR00000315769	RegulatoryFeature	regulatory_region_variant
rs180049	5:78886027-78886027	C	-	ENSR00000315769	RegulatoryFeature	regulatory_region_variant
rs686	5:175441697-175441697	A	ENSG00000184845	ENST00000393752.3	Transcript	3_prime_UTR_variant
rs686	5:175441697-175441697	C	ENSG00000184845	ENST00000393752.3	Transcript	3_prime_UTR_variant
rs686	5:175441697-175441697	T	ENSG00000184845	ENST00000393752.3	Transcript	3_prime_UTR_variant
rs4532	5:175443147-175443147	G	ENSG00000184845	ENST00000393752.3	Transcript	5_prime_UTR_variant
rs4532	5:175443147-175443147	T	ENSG00000184845	ENST00000393752.3	Transcript	5_prime_UTR_variant
rs4532	5:175443147-175443147	G	ENSG00000184845	ENST00000393752.3	Transcript	5_prime_UTR_variant
rs4532	5:175443147-175443147	T	ENSG00000184845	ENST00000393752.3	Transcript	5_prime_UTR_variant
rs2143734	6:39056980-39056980	G	ENSG00000112164	ENST00000373256.5	Transcript	intron_variant
rs2143734	6:39056980-39056980	T	ENSG00000112164	ENST00000373256.5	Transcript	intron_variant
rs2268650	6:39062625-39062625	A	ENSG00000112164	ENST00000373256.5	Transcript	intron_variant
rs2268650	6:39062625-39062625	A	-	ENSR00001110032	RegulatoryFeature	regulatory_region_variant
rs874900	6:39064761-39064761	G	ENSG00000112164	ENST00000373256.5	Transcript	intron_variant
rs6923761	6:39066296-39066296	A	ENSG00000112164	ENST00000373256.5	Transcript	missense_variant
rs6923761	6:39066296-39066296	C	ENSG00000112164	ENST00000373256.5	Transcript	missense_variant
rs7766663	6:39068006-39068006	A	ENSG00000112164	ENST00000373256.5	Transcript	intron_variant
rs7766663	6:39068006-39068006	T	ENSG00000112164	ENST00000373256.5	Transcript	intron_variant
rs7341356	6:39068569-39068569	G	ENSG00000112164	ENST00000373256.5	Transcript	intron_variant
rs7341356	6:39068569-39068569	T	ENSG00000112164	ENST00000373256.5	Transcript	intron_variant
rs2235868	6:39072878-39072878	C	ENSG00000112164	ENST00000373256.5	Transcript	synonymous_variant
rs2235868	6:39072878-39072878	T	ENSG00000112164	ENST00000373256.5	Transcript	missense_variant
rs932443	6:39074558-39074558	C	ENSG00000112164	ENST00000373256.5	Transcript	intron_variant
rs7769547	6:39080981-39080981	C	ENSG00000112164	ENST00000373256.5	Transcript	intron_variant
rs7769547	6:39080981-39080981	G	ENSG00000112164	ENST00000373256.5	Transcript	intron_variant
rs2300613	6:39081429-39081429	A	ENSG00000112164	ENST00000373256.5	Transcript	intron_variant
rs2300613	6:39081429-39081429	C	ENSG00000112164	ENST00000373256.5	Transcript	intron_variant
rs10305512	6:39086337-39086337	A	ENSG00000112164	ENST00000373256.5	Transcript	3_prime_UTR_variant
rs10305512	6:39086337-39086337	A	-	ENSR00000789893	RegulatoryFeature	regulatory_region_variant
rs10305512	6:39086337-39086337	A	-	ENSM00525577754	MotifFeature	TF_binding_site_variant
rs4714210	6:39087709-39087709	G	ENSG00000112164	ENST00000373256.5	Transcript	3_prime_UTR_variant
rs4714210	6:39087709-39087709	G	-	ENSR00000789893	RegulatoryFeature	regulatory_region_variant
rs1408449	6:86949572-86949572	G	ENSG00000168830	ENST00000305344.7	Transcript	intron_variant
rs1408449	6:86949572-86949572	T	ENSG00000168830	ENST00000305344.7	Transcript	intron_variant
rs1799971	6:154039662-154039662	G	ENSG00000112038	ENST00000229768.9	Transcript	missense_variant
rs1799971	6:154039662-154039662	G	ENSG00000112038	ENST00000330432.12	Transcript	missense_variant
rs1799971	6:154039662-154039662	G	ENSG00000112038	ENST00000337049.8	Transcript	missense_variant
rs1799971	6:154039662-154039662	G	ENSG00000112038	ENST00000360422.8	Transcript	missense_variant
rs1799971	6:154039662-154039662	G	ENSG00000112038	ENST00000414028.6	Transcript	missense_variant
rs1799971	6:154039662-154039662	G	ENSG00000112038	ENST00000419506.6	Transcript	missense_variant
rs1799971	6:154039662-154039662	G	ENSG00000112038	ENST00000428397.6	Transcript	missense_variant
rs1799971	6:154039662-154039662	G	ENSG00000112038	ENST00000434900.6	Transcript	missense_variant
rs1799971	6:154039662-154039662	G	ENSG00000112038	ENST00000435918.6	Transcript	missense_variant
rs1799971	6:154039662-154039662	G	ENSG00000112038	ENST00000452687.6	Transcript	missense_variant
rs1799971	6:154039662-154039662	G	ENSG00000112038	ENST00000518759.5	Transcript	intron_variant
rs1799971	6:154039662-154039662	G	ENSG00000112038	ENST00000519083.5	Transcript	missense_variant,NMD_transcript_variant
rs1799971	6:154039662-154039662	G	ENSG00000112038	ENST00000520282.5	Transcript	missense_variant
rs1799971	6:154039662-154039662	G	ENSG00000112038	ENST00000520708.5	Transcript	intron_variant
rs1799971	6:154039662-154039662	G	ENSG00000112038	ENST00000522739.5	Transcript	missense_variant,NMD_transcript_variant
rs1799971	6:154039662-154039662	G	ENSG00000112038	ENST00000523520.1	Transcript	non_coding_transcript_exon_variant
rs1799971	6:154039662-154039662	G	ENSG00000112038	ENST00000524150.2	Transcript	missense_variant,NMD_transcript_variant
rs1799971	6:154039662-154039662	G	ENSG00000112038	ENST00000524163.5	Transcript	missense_variant
rs1799971	6:154039662-154039662	G	-	ENSM01052250047	MotifFeature	TF_binding_site_variant
rs1799971	6:154039662-154039662	G	-	ENSM00191077446	MotifFeature	TF_binding_site_variant
rs1799971	6:154039662-154039662	G	-	ENSM01052331753	MotifFeature	TF_binding_site_variant
rs1799971	6:154039662-154039662	G	-	ENSM01051974341	MotifFeature	TF_binding_site_variant
rs1799971	6:154039662-154039662	G	-	ENSM00123426131	MotifFeature	TF_binding_site_variant
rs1799971	6:154039662-154039662	G	-	ENSM00123083975	MotifFeature	TF_binding_site_variant
rs1799971	6:154039662-154039662	G	-	ENSM01052117954	MotifFeature	TF_binding_site_variant
rs1799971	6:154039662-154039662	G	-	ENSM01051895624	MotifFeature	TF_binding_site_variant
rs1799971	6:154039662-154039662	G	-	ENSM00192150517	MotifFeature	TF_binding_site_variant
rs1799971	6:154039662-154039662	G	-	ENSM01052049959	MotifFeature	TF_binding_site_variant
rs2314378	6:161059100-161059100	G	ENSG00000085511	ENST00000348824.11	Transcript	intron_variant
rs2314378	6:161059100-161059100	G	ENSG00000085511	ENST00000366919.6	Transcript	intron_variant
rs2314378	6:161059100-161059100	G	ENSG00000085511	ENST00000366920.6	Transcript	intron_variant
rs2314378	6:161059100-161059100	G	ENSG00000085511	ENST00000392142.9	Transcript	intron_variant
rs2314378	6:161059100-161059100	G	ENSG00000085511	ENST00000490904.6	Transcript	intron_variant,NMD_transcript_variant
rs2314378	6:161059100-161059100	G	ENSG00000085511	ENST00000542952.5	Transcript	intron_variant,NMD_transcript_variant
rs2314378	6:161059100-161059100	G	ENSG00000085511	ENST00000544041.5	Transcript	intron_variant,NMD_transcript_variant
rs10230343	7:50445231-50445231	A	ENSG00000132436	ENST00000356889.8	Transcript	3_prime_UTR_variant
rs10230343	7:50445231-50445231	G	ENSG00000132436	ENST00000356889.8	Transcript	3_prime_UTR_variant
rs10230343	7:50445231-50445231	A	ENSG00000132436	ENST00000395556.6	Transcript	3_prime_UTR_variant
rs10230343	7:50445231-50445231	G	ENSG00000132436	ENST00000395556.6	Transcript	3_prime_UTR_variant
rs10230343	7:50445231-50445231	A	ENSG00000132436	ENST00000419119.1	Transcript	3_prime_UTR_variant
rs10230343	7:50445231-50445231	G	ENSG00000132436	ENST00000419119.1	Transcript	3_prime_UTR_variant
rs10230343	7:50445231-50445231	A	ENSG00000132436	ENST00000420829.5	Transcript	downstream_gene_variant
rs10230343	7:50445231-50445231	G	ENSG00000132436	ENST00000420829.5	Transcript	downstream_gene_variant
rs10230343	7:50445231-50445231	A	ENSG00000132436	ENST00000422854.5	Transcript	downstream_gene_variant
rs10230343	7:50445231-50445231	G	ENSG00000132436	ENST00000422854.5	Transcript	downstream_gene_variant
rs10230343	7:50445231-50445231	A	ENSG00000132436	ENST00000433017.6	Transcript	3_prime_UTR_variant
rs10230343	7:50445231-50445231	G	ENSG00000132436	ENST00000433017.6	Transcript	3_prime_UTR_variant
rs10230343	7:50445231-50445231	A	ENSG00000132436	ENST00000435566.5	Transcript	downstream_gene_variant
rs10230343	7:50445231-50445231	G	ENSG00000132436	ENST00000435566.5	Transcript	downstream_gene_variant
rs10230343	7:50445231-50445231	A	ENSG00000132436	ENST00000436590.5	Transcript	downstream_gene_variant
rs10230343	7:50445231-50445231	G	ENSG00000132436	ENST00000436590.5	Transcript	downstream_gene_variant
rs10230343	7:50445231-50445231	A	ENSG00000132436	ENST00000440350.5	Transcript	downstream_gene_variant
rs10230343	7:50445231-50445231	G	ENSG00000132436	ENST00000440350.5	Transcript	downstream_gene_variant
rs10230343	7:50445231-50445231	A	ENSG00000132436	ENST00000448788.1	Transcript	downstream_gene_variant
rs10230343	7:50445231-50445231	G	ENSG00000132436	ENST00000448788.1	Transcript	downstream_gene_variant
rs10230343	7:50445231-50445231	A	ENSG00000132436	ENST00000611938.4	Transcript	3_prime_UTR_variant
rs10230343	7:50445231-50445231	G	ENSG00000132436	ENST00000611938.4	Transcript	3_prime_UTR_variant
rs10230343	7:50445231-50445231	A	ENSG00000132436	ENST00000613602.3	Transcript	3_prime_UTR_variant
rs10230343	7:50445231-50445231	G	ENSG00000132436	ENST00000613602.3	Transcript	3_prime_UTR_variant
rs10230343	7:50445231-50445231	A	ENSG00000132436	ENST00000615084.4	Transcript	3_prime_UTR_variant
rs10230343	7:50445231-50445231	G	ENSG00000132436	ENST00000615084.4	Transcript	3_prime_UTR_variant
rs10230343	7:50445231-50445231	A	ENSG00000132436	ENST00000617389.4	Transcript	3_prime_UTR_variant
rs10230343	7:50445231-50445231	G	ENSG00000132436	ENST00000617389.4	Transcript	3_prime_UTR_variant
rs10230343	7:50445231-50445231	A	-	ENSR00001125324	RegulatoryFeature	regulatory_region_variant
rs10230343	7:50445231-50445231	G	-	ENSR00001125324	RegulatoryFeature	regulatory_region_variant
rs2060761	7:50461622-50461622	G	ENSG00000132437	ENST00000357936.9	Transcript	intron_variant
rs2060761	7:50461622-50461622	T	ENSG00000132437	ENST00000357936.9	Transcript	intron_variant
rs2060761	7:50461622-50461622	G	ENSG00000132437	ENST00000426377.5	Transcript	intron_variant
rs2060761	7:50461622-50461622	T	ENSG00000132437	ENST00000426377.5	Transcript	intron_variant
rs2060761	7:50461622-50461622	G	ENSG00000132437	ENST00000430300.5	Transcript	intron_variant
rs2060761	7:50461622-50461622	T	ENSG00000132437	ENST00000430300.5	Transcript	intron_variant
rs2060761	7:50461622-50461622	G	ENSG00000132437	ENST00000431062.5	Transcript	intron_variant
rs2060761	7:50461622-50461622	T	ENSG00000132437	ENST00000431062.5	Transcript	intron_variant
rs2060761	7:50461622-50461622	G	ENSG00000132437	ENST00000444124.7	Transcript	intron_variant
rs2060761	7:50461622-50461622	T	ENSG00000132437	ENST00000444124.7	Transcript	intron_variant
rs2060761	7:50461622-50461622	G	ENSG00000132437	ENST00000444733.5	Transcript	intron_variant,NMD_transcript_variant
rs2060761	7:50461622-50461622	T	ENSG00000132437	ENST00000444733.5	Transcript	intron_variant,NMD_transcript_variant
rs2060761	7:50461622-50461622	G	ENSG00000132437	ENST00000494914.1	Transcript	intron_variant,non_coding_transcript_variant
rs2060761	7:50461622-50461622	T	ENSG00000132437	ENST00000494914.1	Transcript	intron_variant,non_coding_transcript_variant
rs2060761	7:50461622-50461622	G	ENSG00000132437	ENST00000495320.1	Transcript	upstream_gene_variant
rs2060761	7:50461622-50461622	T	ENSG00000132437	ENST00000495320.1	Transcript	upstream_gene_variant
rs2060761	7:50461622-50461622	G	ENSG00000132436	ENST00000613602.3	Transcript	intron_variant
rs2060761	7:50461622-50461622	T	ENSG00000132436	ENST00000613602.3	Transcript	intron_variant
rs2060761	7:50461622-50461622	G	ENSG00000132437	ENST00000615193.4	Transcript	intron_variant
rs2060761	7:50461622-50461622	T	ENSG00000132437	ENST00000615193.4	Transcript	intron_variant
rs2060761	7:50461622-50461622	G	ENSG00000132437	ENST00000617822.4	Transcript	intron_variant
rs2060761	7:50461622-50461622	T	ENSG00000132437	ENST00000617822.4	Transcript	intron_variant
rs2060761	7:50461622-50461622	G	ENSG00000132437	ENST00000622873.4	Transcript	intron_variant
rs2060761	7:50461622-50461622	T	ENSG00000132437	ENST00000622873.4	Transcript	intron_variant
rs2060762	7:50461686-50461686	G	ENSG00000132437	ENST00000357936.9	Transcript	intron_variant
rs2060762	7:50461686-50461686	G	ENSG00000132437	ENST00000426377.5	Transcript	intron_variant
rs2060762	7:50461686-50461686	G	ENSG00000132437	ENST00000430300.5	Transcript	intron_variant
rs2060762	7:50461686-50461686	G	ENSG00000132437	ENST00000431062.5	Transcript	intron_variant
rs2060762	7:50461686-50461686	G	ENSG00000132437	ENST00000444124.7	Transcript	intron_variant
rs2060762	7:50461686-50461686	G	ENSG00000132437	ENST00000444733.5	Transcript	intron_variant,NMD_transcript_variant
rs2060762	7:50461686-50461686	G	ENSG00000132437	ENST00000494914.1	Transcript	intron_variant,non_coding_transcript_variant
rs2060762	7:50461686-50461686	G	ENSG00000132437	ENST00000495320.1	Transcript	upstream_gene_variant
rs2060762	7:50461686-50461686	G	ENSG00000132436	ENST00000613602.3	Transcript	intron_variant
rs2060762	7:50461686-50461686	G	ENSG00000132437	ENST00000615193.4	Transcript	intron_variant
rs2060762	7:50461686-50461686	G	ENSG00000132437	ENST00000617822.4	Transcript	intron_variant
rs2060762	7:50461686-50461686	G	ENSG00000132437	ENST00000622873.4	Transcript	intron_variant
rs3757472	7:50470285-50470285	C	ENSG00000132437	ENST00000357936.9	Transcript	intron_variant
rs3757472	7:50470285-50470285	T	ENSG00000132437	ENST00000357936.9	Transcript	intron_variant
rs3757472	7:50470285-50470285	C	ENSG00000132437	ENST00000426377.5	Transcript	intron_variant
rs3757472	7:50470285-50470285	T	ENSG00000132437	ENST00000426377.5	Transcript	intron_variant
rs3757472	7:50470285-50470285	C	ENSG00000132437	ENST00000430300.5	Transcript	intron_variant
rs3757472	7:50470285-50470285	T	ENSG00000132437	ENST00000430300.5	Transcript	intron_variant
rs3757472	7:50470285-50470285	C	ENSG00000132437	ENST00000431062.5	Transcript	intron_variant
rs3757472	7:50470285-50470285	T	ENSG00000132437	ENST00000431062.5	Transcript	intron_variant
rs3757472	7:50470285-50470285	C	ENSG00000132437	ENST00000444124.7	Transcript	intron_variant
rs3757472	7:50470285-50470285	T	ENSG00000132437	ENST00000444124.7	Transcript	intron_variant
rs3757472	7:50470285-50470285	C	ENSG00000132437	ENST00000444733.5	Transcript	intron_variant,NMD_transcript_variant
rs3757472	7:50470285-50470285	T	ENSG00000132437	ENST00000444733.5	Transcript	intron_variant,NMD_transcript_variant
rs3757472	7:50470285-50470285	C	ENSG00000132437	ENST00000494914.1	Transcript	intron_variant,non_coding_transcript_variant
rs3757472	7:50470285-50470285	T	ENSG00000132437	ENST00000494914.1	Transcript	intron_variant,non_coding_transcript_variant
[truncated: 268 more rows]

## Sheet: Gene IDs and Chromosome number
No	Gene ID	Chromosome/scaffold name
1	ENSG00000184984	15
2	ENSG00000080644	15
3	ENSG00000101204	20
4	ENSG00000169684	15
5	ENSG00000160716	1
6	ENSG00000147432	8
7	ENSG00000165323	11
8	ENSG00000139287	12
9	ENSG00000196616	4
10	ENSG00000122756	9
11	ENSG00000093010	22
12	ENSG00000147571	8
13	ENSG00000213923	22
14	ENSG00000066032	2
15	ENSG00000150594	10
16	ENSG00000280759	CHR_HSCHR11_2_CTG1
17	ENSG00000281385	CHR_HSCHR11_3_CTG1
18	ENSG00000183020	11
19	ENSG00000123454	9
20	ENSG00000187323	18
21	ENSG00000132437	7
22	ENSG00000150672	11
23	ENSG00000184845	5
24	ENSG00000149295	11
25	ENSG00000151577	3
26	ENSG00000276825	CHR_HSCHR11_1_CTG8
27	ENSG00000069696	11
28	ENSG00000169676	4
29	ENSG00000117480	1
30	ENSG00000170209	11
31	ENSG00000166573	18
32	ENSG00000121853	3
33	ENSG00000112164	6
34	ENSG00000106070	7
35	ENSG00000171189	21
36	ENSG00000178394	5
37	ENSG00000135312	6
38	ENSG00000168830	6
39	ENSG00000102468	13
40	ENSG00000147246	X
41	ENSG00000126777	14
42	ENSG00000116678	1
43	ENSG00000189221	X
44	ENSG00000166603	18
45	ENSG00000085511	6
46	ENSG00000185267	10
47	ENSG00000149294	11
48	ENSG00000064300	17
49	ENSG00000185652	12
50	ENSG00000148053	9
51	ENSG00000140538	15
52	ENSG00000116329	1
53	ENSG00000112038	6
54	ENSG00000157017	3
55	ENSG00000150867	10
56	ENSG00000149292	11
57	ENSG00000185046	12
58	ENSG00000132436	7
59	ENSG00000276996	CHR_HSCHR5_3_CTG1
60	ENSG00000142319	5
61	ENSG00000108576	17
62	ENSG00000165646	10
63	ENSG00000116096	2
64	ENSG00000180176	11
65	ENSG00000100300	22
66	ENSG00000131771	17
67	ENSG00000186094	1
68	ENSG00000147434	8
69	ENSG00000136928	9
